# Supplementary material for: Episodes of gene flow and selection during the evolutionary history of domesticated barley
Source: BMC Genomics. 2021 Apr 1;22:227. doi: 10.1186/s12864-021-07511-7 (PMC8015183; doi:10.1186/s12864-021-07511-7)
Supplement: Supplementary file 1 — Additional file 1: Table S1. Barley accessions used in this study. [file 12864_2021_7511_MOESM1_ESM.xlsx]

## Sheet: Sheet1
Table S1 Barley accessions used in this study
Accession name (passport data)	Note	Source	Accession name (secondary)	SRA run*	Data reference	Exploitation status (passport data or Russell et al. 2016)	Exploitation status (correction)	Country of origin	Latitude	Longitude	Mean depth (complete data set)	Frequency of missing data (base data set)	Population assignment	Btr1/Btr2 genotype (according to Civan & Brown 2017)
JIC B3735		JIC	HorID 3807	SRR5818889	this study	Wild		TKM	-	-	15.5245	0.0217001	wild-CA	Btr1/Btr2
JIC B3741		JIC	HorID3813	SRR5818890	this study	Wild	hybrid/feral	TKM	-	-	16.8275	0.018352	unassigned	Btr1/Btr2
SCRI 29 181174		SCRI	HorID 3854	SRR5818891	this study	Wild		IRN	33.7	46.33	14.7061	0.0264919	wild-EFC	Btr1/Btr2
SCRI 61 181676		SCRI	HorID 3859	SRR5818892	this study	Wild		SYR	36.502	36.5557	17.255	0.0213167	wild-WFC	Btr1/Btr2
SCRI 144 268244		SCRI	HorID 3872	SRR5818893	this study	Wild		IRN	35.1825	59.388	14.7349	0.0263521	wild-CA	Btr1/Btr2
SCRI 156 296791		SCRI	HorID 3877	SRR5818894	this study	Wild		ISR	31.6667	34.5833	18.9654	0.0159875	wild-WFC	Btr1/Btr2
SCRI 175 296827		SCRI	HorID 3880	SRR5818895	this study	Wild		ISR	32.7528	35.0956	13.9742	0.0257976	wild-WFC	Btr1/Btr2
SCRI 206 296918		SCRI	HorID 3888	SRR5818896	this study	Wild		ISR	31.5	34.75	11.3716	0.0442008	wild-WFC	Btr1/Btr2
SCRI 245 391135		SCRI	HorID 3895	SRR5818887	this study	Wild		ISR	30.917	35.05	13.0191	0.0327309	wild-WFC	Btr1/Btr2
SCRI 263 466470		SCRI	HorID 3897	SRR5818888	this study	Wild		ISR	33.0167	35.6167	11.61	0.0326981	wild-WFC	Btr1/Btr2
HOR10038		IPK	HorID 4027	SRR5818905	this study	Wild		UZB	-	-	13.9073	0.0246788	wild-CA	Btr1/Btr2
HOR10976		IPK	HorID 4036	SRR5818906	this study	Wild		TJK	40.6	69.5	11.6555	0.0315268	wild-CA	Btr1/Btr2
HOR10978		IPK	HorID 4038	SRR5818907	this study	Wild		TJK	37.27	68.27	9.72871	0.0422671	wild-CA	Btr1/Btr2
HOR12418		IPK	HorID 4041	SRR5818908	this study	Wild		GRC	35.51	24.03	15.8096	0.024856	wild-M	Btr1/Btr2
HOR12753		IPK	HorID 4043	SRR5818901	this study	Wild		CYP	34.9917	32.9042	14.1929	0.0255672	wild-M	Btr1/Btr2
HOR2514		IPK	HorID 4052	SRR5818902	this study	Wild	hybrid/feral	IND	-	-	10.4171	0.0350695	unassigned	Btr1/Btr2
HOR2682		IPK	HorID 4055	SRR5818903	this study	Wild		IRN	32.55	49.83	14.7136	0.0327232	wild-EFC	Btr1/Btr2
HOR2688		IPK	HorID 4061	SRR5818904	this study	Wild		IRN	31.53	48.82	10.1257	0.0428073	wild-EFC	Btr1/Btr2
HOR2692		IPK	HorID 4065	SRR5818899	this study	Wild	hybrid/feral	IRN	32.55	48.82	10.9047	0.0297819	unassigned	Btr1/Btr2
HOR2696		IPK	HorID 4068	SRR5818900	this study	Wild		TKM	-	-	13.5561	0.0271396	wild-CA	Btr1/Btr2
HOR2700		IPK	HorID 4070	SRR5818874	this study	Wild		TKM	-	-	15.6802	0.0247146	wild-CA	Btr1/Btr2
HOR2707		IPK	HorID 4073	SRR5818873	this study	Wild		TKM	35.6511	62.5436	11.2845	0.0323872	wild-CA	Btr1/Btr2
HOR2709		IPK	HorID 4074	SRR5818876	this study	Wild		TKM	35.6511	62.5436	14.9278	0.0237456	wild-CA	Btr1/Btr2
HOR4856		IPK	HorID 4079	SRR5818875	this study	Wild	hybrid/feral	AZE	-	-	13.5152	0.0219463	unassigned	Btr1/Btr2
HOR9719		IPK	HorID 4084	SRR5818878	this study	Wild		LBY	32.4831	21.3	23.4662	0.0303348	wild-M	Btr1/btr2
HOR9826		IPK	HorID 4088	SRR5818877	this study	Wild	hybrid/feral	MAR	-	-	11.3848	0.0239425	unassigned	Btr1/Btr2
PI662181		NSGC		SRR5818880	this study	Wild		TUR	37.7461	39.6614	13.2619	0.0268695	wild-EFC	Btr1/Btr2
HOR7392		IPK		SRR5818879	this study	Landrace		SVK	48.74	17.41	14.2446	0.0153506	group III	btr1/Btr2
HOR8841		IPK		SRR5818872	this study	Landrace		PRT	37.5	-7.73	10.5467	0.0249808	group II	btr1/Btr2
HOR991		IPK	HorID 208	SRR5818871	this study	Landrace 6-row		GRC	39.67	20.83	23.5112	0.0161231	group III	btr1/Btr2
PI129424		NSGC		SRR5818865	this study	Landrace 6-row		PLN	50	20	10.9107	0.0225712	group III	btr1/Btr2
PI264890		NSGC		SRR5818866	this study	Landrace 6-row		ITA	37.63	14.77	8.7063	0.045633	group II	Btr1/btr2
PI329072		NSGC		SRR5818909	this study	Landrace		TUR	37.22	28.36	10.5281	0.0325771	group III	Btr1/btr2
PI370807		NSGC		SRR5818910	this study	Landrace 2-row		CHE	46.65	9.1	11.6464	0.0203686	group III	btr1/Btr2
PI40647		NSGC		SRR5818869	this study	Landrace 6-row		SWE	64.72	14.05	11.1912	0.0209411	group III	btr1/Btr2
PI54912		NSGC		SRR5818870	this study	Landrace 6-row		NOR	62.5	9.67	11.8184	0.0182714	group III	btr1/Btr2
PI554434		NSGC		SRR5818867	this study	Landrace 2-row		TUR	39.5	37.42	10.7906	0.0239494	unassigned	Btr1/btr2
PI564450		NSGC		SRR5818868	this study	Landrace		BGR	42.17	24.5	11.7015	0.0286268	group III	btr1/Btr2
PI573700		NSGC		SRR5818897	this study	Landrace 6-row		GEO	42.05	45.48	9.59592	0.0264649	group III	btr1/Btr2
PI58063		NSGC		SRR5818898	this study	Landrace 6-row		ESP	42.73	-2.68	9.44416	0.0377824	group III	btr1/Btr2
PI636066		NSGC		SRR5818886	this study	Landrace 6-row		HUN	46.55	20.67	14.2783	0.0142325	group III	btr1/Btr2
PI94797		NSGC		SRR5818885	this study	Landrace 2-row		ARM	40.05	44.5	9.68859	0.0283521	group VI	btr1/Btr2
CIho11812		NSGC		SRR5818884	this study	Landrace 6-row		ETH	-	-	16.9031	0.0151171	group V	btr1/Btr2
CIho1223		NSGC		SRR5818883	this study	Landrace 6-row		ETH	-	-	17.1188	0.0136214	group V	btr1/Btr2
PI176066		NSGC		SRR5818882	this study	Landrace 6-row		NPL	-	-	16.8111	0.0162988	group I	btr1/Btr2
PI573822		NSGC		SRR5818881	this study	Landrace 6-row		NPL	29.25	80.9167	16.8318	0.0150262	group I	btr1/Btr2
JK3014		Mascher et al. 2016		ERR1413231, ERR1413232, ERR1413233, ERR1413234, ERR1413235, ERR1413236, ERR1413237, ERR1413238	Mascher et al. 2016	Landrace		ISR	31.31	35.35	12.8753	0.136463	group IV	btr1/Btr2
100-HS8		Russell et al. 2016		ERR753347	Russell et al. 2016	Landrace 6-row (originally considered as Wild, probably misclassified)		MAR	30.5	-7.5	25.8986	0.00804709	group II
131_PI356061		Russell et al. 2016		ERR753348	Russell et al. 2016	Wild	hybrid/feral	ETH	-	-	24.6919	0.00877028	unassigned
137-Criolla4		Russell et al. 2016		ERR753311	Russell et al. 2016	Landrace		-	-	-	26.0753	0.0069078	group II
139-Criolla6		Russell et al. 2016		ERR753316	Russell et al. 2016	Landrace		-	-	-	27.5092	0.00574847	group II
38-PI356226		Russell et al. 2016		ERR753313	Russell et al. 2016	Landrace 2-row		MAR	-	-	23.2495	0.00996813	group IV
93-HS1		Russell et al. 2016		ERR753340	Russell et al. 2016	Landrace 6-row (originally considered as Wild, probably misclassified)		MAR	30.5	-7.5	24.0608	0.0121708	group II
94-HS2		Russell et al. 2016		ERR753345	Russell et al. 2016	Landrace 6-row (originally considered as Wild, probably misclassified)		MAR	30.5	-7.5	21.12	0.0128582	group II
95-HS3		Russell et al. 2016		ERR753346	Russell et al. 2016	Landrace 6-row (originally considered as Wild, probably misclassified)		MAR	30.5	-7.5	20.4877	0.0135486	group II
BCC003		Russell et al. 2016		ERR753221	Russell et al. 2016	Landrace 2-row		AFG	34.63	65.75	20.4244	0.00786447	unassigned
BCC103		Russell et al. 2016		ERR753262	Russell et al. 2016	Landrace 6-row		JOR	32.12	36.27	20.6385	0.0124733	group V
BCC105		Russell et al. 2016		ERR753263	Russell et al. 2016	Landrace 2-row		JOR	31.28	35.83	18.5482	0.0155698	group IV
BCC107		Russell et al. 2016		ERR753261	Russell et al. 2016	Landrace 2-row		LBN	33.93	36.1	17.9038	0.0143739	group IV
BCC108		Russell et al. 2016		ERR753322	Russell et al. 2016	Landrace 6-row		LBN	34.33	35.73	25.1717	0.00757782	group II
BCC110		Russell et al. 2016		ERR753301	Russell et al. 2016	Landrace 6-row		LBN	34.43	36.05	23.9283	0.619267	group II
BCC110 (II)	library duplicate	Russell et al. 2016		ERR753242	Russell et al. 2016	Landrace 6-row		LBN	34.43	36.05	18.3326	0.0112577	group II
BCC126		Russell et al. 2016		ERR753220	Russell et al. 2016	Landrace 6-row		MAR	31.37	-5.79	21.2363	0.00806019	group II
BCC131		Russell et al. 2016		ERR753209	Russell et al. 2016	Landrace 6-row		MAR	32.05	-3.05	19.853	0.00838576	group II
BCC1481		Russell et al. 2016		ERR753205	Russell et al. 2016	Landrace 2-row		RUS	61.78	34.35	23.2444	0.00519366	group III
BCC1487		Russell et al. 2016		ERR753211	Russell et al. 2016	Landrace 2-row		RUS	42.98	47.5	27.9916	0.00350649	group III
BCC1488		Russell et al. 2016		ERR753226	Russell et al. 2016	Landrace 6-row		RUS	51	142.64	23.2897	0.00354309	group III
BCC1494		Russell et al. 2016		ERR753228	Russell et al. 2016	Landrace 6-row		KAZ	50.3	57.18	22.3975	0.00405668	group III
BCC1503		Russell et al. 2016		ERR753227	Russell et al. 2016	Landrace 6-row		TKM	37.94	58.38	27.163	0.00448936	group III
BCC1589		Russell et al. 2016		ERR753231	Russell et al. 2016	Landrace 2-row		ITA	37.93	12.73	29.1476	0.00334506	group III
BCC167		Russell et al. 2016		ERR753222	Russell et al. 2016	Landrace 6-row		OMN	22.67	57.33	24.0535	0.00662308	group II
BCC168		Russell et al. 2016		ERR753243	Russell et al. 2016	Landrace 6-row		OMN	23.17	57.67	20.7146	0.00608213	group II
BCC168 (II)	library duplicate	Russell et al. 2016		ERR753300	Russell et al. 2016	Landrace 6-row		OMN	23.17	57.67	21.0266	0.0122371	group II
BCC169		Russell et al. 2016		ERR753309	Russell et al. 2016	Landrace 6-row			25.67	57.25	7.13535	0.0842017	group III
BCC182		Russell et al. 2016		ERR753223	Russell et al. 2016	Landrace 6-row		IND/PAK	36.3	73.37	29.254	0.00688969	group I
BCC185		Russell et al. 2016		ERR753092	Russell et al. 2016	Landrace 6-row		SAU	24.63	46.72	23.4721	0.00792804	group V
BCC185 (II)	library duplicate	Russell et al. 2016		ERR753304	Russell et al. 2016	Landrace 6-row		SAU	24.63	46.72	21.5662	0.014607	group V
BCC190		Russell et al. 2016		ERR753206	Russell et al. 2016	Landrace 2-row		SYR	36.83	40.07	26.6012	0.00751617	group IV
BCC192		Russell et al. 2016		ERR753210	Russell et al. 2016	Landrace 2-row		SYR	36.38	38.96	26.5431	0.0070858	group IV
BCC195		Russell et al. 2016		ERR753212	Russell et al. 2016	Landrace 2-row		SYR	33.82	36.54	26.1546	0.00551306	group IV
BCC197		Russell et al. 2016		ERR753224	Russell et al. 2016	Landrace 2-row		SYR	36.12	36.46	26.8361	0.00646241	group IV
BCC21		Russell et al. 2016		ERR753258	Russell et al. 2016	Landrace 6-row		EGY	28.31	30.71	15.8407	0.0124478	group II
BCC42		Russell et al. 2016		ERR753256	Russell et al. 2016	Landrace 2-row		DZA	34.22	-1.25	20.7598	0.00464501	group III
BCC51		Russell et al. 2016		ERR753260	Russell et al. 2016	Landrace 6-row		EGY	30.57	34.48	17.5312	0.0113671	group II
BCC51 (II)	library duplicate	Russell et al. 2016		ERR753292	Russell et al. 2016	Landrace 6-row		EGY	30.57	34.48	14.7821	0.0323329	group II
BCC54		Russell et al. 2016		ERR753318	Russell et al. 2016	Landrace 6-row		EGY	30.82	32.52	20.9609	0.0091205	group II
BCC761		Russell et al. 2016		ERR753225	Russell et al. 2016	Landrace 6-row		NPL	28.36	83.74	25.0864	0.00663579	group I
Bonus		Mascher et al. 2013		ERR271721	Mascher et al. 2013	Improved cultivar 2-row			-	-	18.6596	0.0191981	group III
Borwina		Mascher et al. 2013		ERR271722	Mascher et al. 2013	Improved cultivar 6-row			-	-	31.2421	0.00682997	group III
Bowman Roche		Mascher et al. 2013		ERR271717	Mascher et al. 2013	Improved cultivar 2-row			-	-	48.3159	0.0048103	group III
BW303		Russell et al. 2016		ERR753093	Russell et al. 2016	experimental line			-	-	15.6655	0.0221559	group III
Foma		Mascher et al. 2013		ERR271723	Mascher et al. 2013	Improved cultivar 2-row			-	-	23.9662	0.0129437	group III
FT037		Russell et al. 2016		ERR753145	Russell et al. 2016	Wild		ISR	31.4	34.47	22.1002	0.0158345	wild-WFC
FT045		Russell et al. 2016		ERR753146	Russell et al. 2016	Wild		ISR	31.67	35.44	21.9877	0.0157081	wild-WFC
FT067		Russell et al. 2016		ERR753147	Russell et al. 2016	Wild		ISR	31.54	34.89	21.1099	0.0149476	wild-WFC
FT011		Russell et al. 2016		ERR753094	Russell et al. 2016	Wild		ISR	31.83	35.3	23.0762	0.0156877	wild-WFC
FT144		Russell et al. 2016		ERR753148	Russell et al. 2016	Wild		ISR	30.57	34.68	19.5288	0.0198222	wild-WFC
FT147		Russell et al. 2016		ERR753149	Russell et al. 2016	Wild		ISR	30.85	34.74	22.9099	0.0183169	wild-WFC
FT172		Russell et al. 2016		ERR753150	Russell et al. 2016	Wild		ISR	33.23	35.73	24.9659	0.0139081	wild-WFC
FT175		Russell et al. 2016		ERR753151	Russell et al. 2016	Wild		ISR	33.25	35.65	23.335	0.0155891	wild-WFC
FT018		Russell et al. 2016		ERR753330	Russell et al. 2016	Wild		ISR	32.07	35.4	28.6023	0.0121358	wild-WFC
FT218		Russell et al. 2016		ERR753097	Russell et al. 2016	Wild		ISR	31.77	35.11	23.71	0.0162549	wild-WFC
FT219		Russell et al. 2016		ERR753152	Russell et al. 2016	Wild		ISR	33.29	35.76	24.6027	0.013052	wild-WFC
FT222		Russell et al. 2016		ERR753298	Russell et al. 2016	Wild		ISR	32.97	35.42	19.2177	0.017198	wild-WFC
FT226		Russell et al. 2016		ERR753214	Russell et al. 2016	Landrace 2-row		ISR	31.78	35.22	23.5457	0.00331385	group III
FT229		Russell et al. 2016		ERR753153	Russell et al. 2016	Wild		IRQ	36.4	44.15	23.5063	0.0131541	wild-EFC
FT230		Russell et al. 2016		ERR753294	Russell et al. 2016	-	hybrid/feral	IRQ	35.03	45.72	21.8647	0.0108547	unassigned
FT232		Russell et al. 2016		ERR753154	Russell et al. 2016	Wild		IRQ	36.42	41.65	21.2107	0.0115451	wild-EFC
FT248		Russell et al. 2016		ERR753296	Russell et al. 2016	Wild		IRN	31.68	48.58	21.4049	0.0158006	wild-EFC
FT252		Russell et al. 2016		ERR753155	Russell et al. 2016	Wild		TUR	37.25	44.48	22.3474	0.0121912	wild-EFC
FT262		Russell et al. 2016		ERR753331	Russell et al. 2016	Wild		TUR	36.78	37.28	25.6629	0.0114311	wild-WFC
FT268		Russell et al. 2016		ERR753156	Russell et al. 2016	Wild		SYR	35.17	38.88	21.8635	0.0128189	wild-WFC
FT270		Russell et al. 2016		ERR753157	Russell et al. 2016	Wild		SYR	33.65	36.84	31.0069	0.00952929	wild-WFC
FT272		Russell et al. 2016		ERR753158	Russell et al. 2016	Wild		JOR	32.22	36.05	23.6361	0.0142464	wild-WFC
FT276		Russell et al. 2016		ERR753159	Russell et al. 2016	Wild		JOR	32.58	35.67	24.4539	0.0110828	wild-WFC
FT279		Russell et al. 2016		ERR753334	Russell et al. 2016	Wild		AFG	35.75	69	25.4624	0.011228	wild-CA
FT286		Russell et al. 2016		ERR753160	Russell et al. 2016	Wild		IRN	30.07	50.83	25.259	0.0112427	wild-EFC
FT031		Russell et al. 2016		ERR753095	Russell et al. 2016	Wild		ISR	31.7	34.59	26.1827	0.0123461	wild-WFC
FT332		Russell et al. 2016		ERR753161	Russell et al. 2016	Wild		IRN	33.82	48.18	23.3335	0.0166093	wild-EFC
FT333		Russell et al. 2016		ERR753335	Russell et al. 2016	Wild		IRN	35.98	59.48	27.9867	0.00990803	wild-CA
FT338		Russell et al. 2016		ERR753162	Russell et al. 2016	Wild		ISR	33	35.42	29.8604	0.0122097	wild-WFC
FT340		Russell et al. 2016		ERR753163	Russell et al. 2016	Wild		ISR	31.5	34.7	28.946	0.0122298	wild-WFC
FT358		Russell et al. 2016		ERR753164	Russell et al. 2016	-	hybrid/feral	LBY	32.09	21.33	29.2545	0.0116014	unassigned
FT359		Russell et al. 2016		ERR753165	Russell et al. 2016	Landrace 6-row (originally considered as Wild, probably misclassified)		MAR	34.02	-6.83	23.8277	0.0209977	group II
FT361		Russell et al. 2016		ERR753166	Russell et al. 2016	Wild		GRC	36.4	28.17	27.1717	0.0226645	wild-M
FT363		Russell et al. 2016		ERR753167	Russell et al. 2016	Wild		CYP	34.98	34.02	27.5253	0.0226202	wild-M
FT376		Russell et al. 2016		ERR753168	Russell et al. 2016	Wild		TKM	35.28	62.34	25.4361	0.0234971	wild-CA
FT379		Russell et al. 2016		ERR753169	Russell et al. 2016	-	hybrid/feral	EGY	30.05	31.25	13.4643	0.0248579	unassigned
FT380		Russell et al. 2016		ERR753341	Russell et al. 2016	Landrace 2-row (originally considered as Wild, probably misclassified)		EGY	31.35	27.23	29.8073	0.00744528	unassigned
FT388		Russell et al. 2016		ERR753344	Russell et al. 2016	Landrace 6-row ('forced' agriocrithon)		CHN	29.65	91.1	27.3946	0.00561093	group I
FT389		Russell et al. 2016		ERR753297	Russell et al. 2016	Wild ('forced' agriocrithon)	hybrid/feral	CHN	30.97	101.15	21.113	0.402472	unassigned
FT390		Russell et al. 2016		ERR753343	Russell et al. 2016	Landrace 6-row ('forced' agriocrithon)		CHN	29.65	91.1	31.424	0.440097	unassigned
FT393		Russell et al. 2016		ERR753170	Russell et al. 2016	Wild		ISR	32.74	35.45	15.5934	0.0241698	wild-WFC
FT411		Russell et al. 2016		ERR753234	Russell et al. 2016	Landrace 2-row		CHE	46.31	7.85	21.8915	0.0049571	group III
FT414		Russell et al. 2016		ERR753235	Russell et al. 2016	Landrace 2-row		YEM	15.36	44.21	26.5132	0.00447664	group V
FT042		Russell et al. 2016		ERR753096	Russell et al. 2016	Wild		ISR	30.89	34.63	24.7558	0.0153645	wild-WFC
FT462		Russell et al. 2016		ERR753098	Russell et al. 2016	Wild		TUR	37.78	39.78	28.5693	0.0377161	wild-EFC
FT469		Russell et al. 2016		ERR753171	Russell et al. 2016	Wild		TUR	37.55	39.7	15.4688	0.0226579	wild-EFC
FT470		Russell et al. 2016		ERR753172	Russell et al. 2016	Wild		TUR	37.33	40.77	17.4947	0.0221047	wild-EFC
FT473		Russell et al. 2016		ERR753099	Russell et al. 2016	Wild		TUR	37.66	37.79	25.4701	0.0440606	wild-WFC
FT507		Russell et al. 2016		ERR753173	Russell et al. 2016	Wild		IRQ	36.38	43.42	24.7963	0.0135941	wild-EFC
FT512		Russell et al. 2016		ERR753174	Russell et al. 2016	Wild		SYR	35.61	35.82	21.5605	0.0144864	wild-WFC
FT519		Russell et al. 2016		ERR753208	Russell et al. 2016	Landrace 6-row		CHN	31	112	25.3306	0.00457142	group III
FT520		Russell et al. 2016		ERR753239	Russell et al. 2016	Landrace 2-row		KGZ	42.82	75.28	26.6914	0.00260839	group III
FT521		Russell et al. 2016		ERR753240	Russell et al. 2016	Landrace 6-row		FRA	42.73	2.68	24.6017	0.00380393	group III
FT523		Russell et al. 2016		ERR753241	Russell et al. 2016	Landrace 6-row		TKM	41.6	60.15	24.5373	0.00643351	group I
FT524		Russell et al. 2016		ERR753237	Russell et al. 2016	Landrace 6-row		PRK	39.5	126.4	28.083	0.00437608	group I
FT525		Russell et al. 2016		ERR753325	Russell et al. 2016	Landrace 2-row		TUR	37.03	37.99	18.6331	0.0114045	group IV
FT539		Russell et al. 2016		ERR753238	Russell et al. 2016	Landrace 6-row		TUR	37.57	44.28	22.1674	0.00639922	group VI
FT539 (II)	library duplicate	Russell et al. 2016		ERR753293	Russell et al. 2016	Landrace 6-row		TUR	37.57	44.28	15.5253	0.0290236	group VI
FT549		Russell et al. 2016		ERR753254	Russell et al. 2016	Landrace 2-row		JOR	31.72	35.8	25.7627	0.00675831	group IV
FT553		Russell et al. 2016		ERR753253	Russell et al. 2016	Landrace 2-row		ISR	31.77	35.23	22.1133	0.00798198	group IV
FT554		Russell et al. 2016		ERR753255	Russell et al. 2016	Landrace 6-row		TJK	37.33	68.67	25.0716	0.00663078	group I
FT555		Russell et al. 2016		ERR753259	Russell et al. 2016	Landrace 6-row		TUR	39.18	41.17	21.8728	0.00727382	group II
FT056		Russell et al. 2016		ERR753329	Russell et al. 2016	Wild		ISR	32.78	35.66	28.3602	0.0105075	wild-WFC
FT561		Russell et al. 2016		ERR753257	Russell et al. 2016	Landrace 6-row		NPL	29.25	80.92	21.8483	0.00958708	group I
FT561 (II)	library duplicate	Russell et al. 2016		ERR753295	Russell et al. 2016	Landrace 6-row		NPL	29.25	80.92	13.8174	0.0344993	group I
FT566		Russell et al. 2016		ERR753175	Russell et al. 2016	Wild		TKM	38.42	56.68	22.157	0.0155505	wild-CA
FT567		Russell et al. 2016		ERR753176	Russell et al. 2016	Wild		TKM	41.05	61.88	24.3565	0.014464	wild-CA
FT568		Russell et al. 2016		ERR753177	Russell et al. 2016	Wild		AFG	34.5	63.18	27.4794	0.0134199	wild-CA
FT572		Russell et al. 2016		ERR753178	Russell et al. 2016	Wild		JOR	30.67	35.63	22.9754	0.0204926	wild-WFC
FT578		Russell et al. 2016		ERR753179	Russell et al. 2016	Wild		TUR	40.65	43.1	23.3528	0.312918	wild-EFC
FT581		Russell et al. 2016		ERR753180	Russell et al. 2016	Wild		TUR	37.97	41.72	25.4201	0.0153394	wild-EFC
FT582		Russell et al. 2016		ERR753196	Russell et al. 2016	Wild		SYR	37.09	42.1	25.1208	0.013	wild-EFC
FT584		Russell et al. 2016		ERR753187	Russell et al. 2016	Wild		SYR	36.97	40.5	22.6554	0.0129067	wild-EFC
FT589		Russell et al. 2016		ERR753204	Russell et al. 2016	Wild		SYR	35.03	37.01	26.0959	0.0113436	wild-WFC
FT590		Russell et al. 2016		ERR753203	Russell et al. 2016	Wild		SYR	35.01	36.7	24.2516	0.0163593	wild-WFC
FT592		Russell et al. 2016		ERR753181	Russell et al. 2016	Wild		SYR	37.07	41.09	16.0567	0.0181508	wild-EFC
FT595		Russell et al. 2016		ERR753185	Russell et al. 2016	Wild		IRQ	36.33	42.17	19.1445	0.0180306	wild-EFC
FT604		Russell et al. 2016		ERR753184	Russell et al. 2016	Wild		IRQ	36.08	43.17	19.1529	0.0169985	wild-EFC
FT611		Russell et al. 2016		ERR753183	Russell et al. 2016	Wild		IRN	35.5	51.25	17.9436	0.0172131	unassigned
FT613		Russell et al. 2016		ERR753182	Russell et al. 2016	Wild		IRN	32.55	49.83	31.1029	0.00803284	wild-EFC
FT616		Russell et al. 2016		ERR753342	Russell et al. 2016	Wild		IRN	32.19	48.26	28.1514	0.00969034	wild-EFC
FT626		Russell et al. 2016		ERR753197	Russell et al. 2016	Wild		JOR	32.1	35.72	28.0579	0.00965027	wild-WFC
FT627		Russell et al. 2016		ERR753198	Russell et al. 2016	Wild		JOR	32.02	35.9	26.6388	0.00932625	wild-WFC
FT628		Russell et al. 2016		ERR753194	Russell et al. 2016	Wild		SYR	32.6	36.38	32.0934	0.00926614	wild-WFC
FT630		Russell et al. 2016		ERR753265	Russell et al. 2016	Wild		LBN	33.47	35.87	25.7437	0.0101619	wild-WFC
FT631		Russell et al. 2016		ERR753266	Russell et al. 2016	Wild		LBN	33.93	36.1	27.6736	0.0106023	wild-WFC
FT632		Russell et al. 2016		ERR753267	Russell et al. 2016	Wild		SYR	37.08	42.07	26.2405	0.0108312	wild-EFC
FT064		Russell et al. 2016		ERR753333	Russell et al. 2016	Wild		ISR	31.35	35.12	29.0007	0.01102	wild-WFC
FT643		Russell et al. 2016		ERR753338	Russell et al. 2016	Wild		ISR	31.67	35.44	31.0972	0.00962099	wild-WFC
FT657		Russell et al. 2016		ERR753268	Russell et al. 2016	Wild		IRN	29.61	52.52	25.3521	0.0142444	wild-EFC
FT658		Russell et al. 2016		ERR753269	Russell et al. 2016	Wild		IRQ	35.37	43.2	20.1355	0.0162861	wild-EFC
FT660		Russell et al. 2016		ERR753270	Russell et al. 2016	Wild		IRN	36.75	45.7	21.6223	0.0172246	wild-EFC
FT661		Russell et al. 2016		ERR753271	Russell et al. 2016	Wild		IRN	38.5	47.2	24.6325	0.0133787	unassigned
FT670		Russell et al. 2016		ERR753337	Russell et al. 2016	Wild		TUR	36.99	36.93	26.2436	0.016273	wild-WFC
FT671		Russell et al. 2016		ERR753288	Russell et al. 2016	Wild		LBN	33.83	35.92	18.4409	0.0211218	wild-WFC
FT730		Russell et al. 2016		ERR753100	Russell et al. 2016	Wild		TUR	37.33	37.27	27.012	0.0423025	wild-WFC
FT731		Russell et al. 2016		ERR753279	Russell et al. 2016	Wild		TUR	37.42	37.28	20.776	0.0143662	wild-WFC
FT733		Russell et al. 2016		ERR753278	Russell et al. 2016	Wild		TUR	36.26	36.47	23.4919	0.0110315	wild-WFC
FT734		Russell et al. 2016		ERR753289	Russell et al. 2016	Wild		TUR	37.41	38.78	28.5603	0.0127249	wild-EFC
FT735		Russell et al. 2016		ERR753272	Russell et al. 2016	Wild		TUR	37.79	39.96	22.6429	0.0122109	wild-EFC
FT741		Russell et al. 2016		ERR753287	Russell et al. 2016	Wild		TUR	37.68	41.45	21.6247	0.0140059	wild-EFC
FT746		Russell et al. 2016		ERR753290	Russell et al. 2016	Wild		TUR	36.98	36.73	21.2997	0.0114149	wild-WFC
FT747		Russell et al. 2016		ERR753291	Russell et al. 2016	Wild		TUR	36.87	36.95	25.6622	0.0114068	wild-WFC
FT748		Russell et al. 2016		ERR753277	Russell et al. 2016	Wild		TUR	37.32	37.73	24.9422	0.00971538	wild-WFC
FT075		Russell et al. 2016		ERR753332	Russell et al. 2016	Wild		ISR	31.44	34.89	27.973	0.0111479	wild-WFC
FT754		Russell et al. 2016		ERR753285	Russell et al. 2016	Wild		TUR	36.95	40	26.2394	0.0109263	wild-EFC
FT871		Russell et al. 2016		ERR753284	Russell et al. 2016	Wild		UZB	40.07	67.69	25.5879	0.0117208	wild-CA
FT873		Russell et al. 2016		ERR753336	Russell et al. 2016	Wild		UZB	38.31	66.63	28.5403	0.0151394	wild-CA
FT875		Russell et al. 2016		ERR753281	Russell et al. 2016	Wild		UZB	38.08	67.44	26.6849	0.00949577	wild-CA
FT878		Russell et al. 2016		ERR753280	Russell et al. 2016	Wild		IRN	34.44	46.02	28.0499	0.00982982	wild-EFC
FT879		Russell et al. 2016		ERR753276	Russell et al. 2016	Wild		IRN	34.53	45.94	25.6709	0.0100313	wild-EFC
FT880		Russell et al. 2016		ERR753275	Russell et al. 2016	Wild		IRN	35.27	47.03	24.7092	0.0119292	wild-EFC
FT885		Russell et al. 2016		ERR753282	Russell et al. 2016	Wild		TJK	38.62	68.61	26.2912	0.0112126	wild-CA
FT886		Russell et al. 2016		ERR753339	Russell et al. 2016	Wild		TJK	38.34	69.24	28.5706	0.0133683	wild-CA
Gull		Mascher et al. 2013		ERR271724	Mascher et al. 2013	Improved cultivar 2-row			-	-	19.2773	0.0189284	group III
Harrington		Mascher et al. 2013		ERR271728	Mascher et al. 2013	Improved cultivar 2-row			-	-	15.0401	0.0196284	group III
Haruna Nijo		Mascher et al. 2013		ERR271726	Mascher et al. 2013	Improved cultivar 2-row			-	-	16.9357	0.0158307	group III
HOR10103		Russell et al. 2016		ERR753142	Russell et al. 2016	Landrace 6-row		LBY	25.92	13.92	22.1024	0.00661845	group II
HOR10130		Russell et al. 2016		ERR753143	Russell et al. 2016	Landrace 6-row		LBY	30.13	9.5	20.2039	0.00944337	group II
HOR10152		Russell et al. 2016		ERR753216	Russell et al. 2016	Landrace 6-row		LBY	26.23	14.88	22.8977	0.0073478	group II
HOR10280		Russell et al. 2016		ERR753125	Russell et al. 2016	Landrace 2-row		LBY	26.8	13.53	22.7546	0.0101877	group III
HOR10350		Russell et al. 2016		ERR753136	Russell et al. 2016	Landrace 6-row		ETH	8.15	36.47	21.1908	0.00811722	group V
HOR10360		Russell et al. 2016		ERR753138	Russell et al. 2016	Landrace 6-row		GEO	43.05	42.72	20.9308	0.00956743	group VI
HOR10410		Russell et al. 2016		ERR753126	Russell et al. 2016	Landrace 2-row		PLN	52.41	21.33	21.141	0.00828405	group III
HOR10421		Russell et al. 2016		ERR753188	Russell et al. 2016	Landrace 2-row		ETH	-	-	20.9344	0.0100082	group V
HOR10551		Russell et al. 2016		ERR753273	Russell et al. 2016	Landrace 6-row		ITA	37.58	13.75	21.8611	0.0102066	group II
HOR10609		Russell et al. 2016		ERR753117	Russell et al. 2016	Landrace 6-row		IRQ	36.17	43.26	28.3958	0.00549919	group V
HOR10610		Russell et al. 2016		ERR753107	Russell et al. 2016	Landrace 2-row		IRQ	36.44	43.26	26.2815	0.00630714	group IV
HOR10627		Russell et al. 2016		ERR753286	Russell et al. 2016	Landrace 6-row		IRQ	34.83	42	25.5216	0.00798699	group V
HOR10705		Russell et al. 2016		ERR753139	Russell et al. 2016	Landrace 6-row		GEO	42.18	44.73	19.9592	0.00754507	group III
HOR10761		Russell et al. 2016		ERR753109	Russell et al. 2016	Landrace 2-row		ETH	5.63	38.23	25.0719	0.00551384	group V
HOR10782		Russell et al. 2016		ERR753118	Russell et al. 2016	Landrace 2-row		ITA	41.9	13.88	26.6171	0.00408365	group III
HOR10800		Russell et al. 2016		ERR753186	Russell et al. 2016	Landrace 2-row		ETH	-	-	17.448	0.0143296	group V
HOR11178		Russell et al. 2016		ERR753251	Russell et al. 2016	Landrace		Tunisia	-	-	13.1962	0.022614	unassigned
HOR11317		Russell et al. 2016		ERR753310	Russell et al. 2016	Landrace 2-row		PSE	31.72	35.19	24.1205	0.00997815	group IV
HOR1133		Russell et al. 2016		ERR753137	Russell et al. 2016	Landrace 6-row		FRA	46.22	2.21	21.0918	0.00803823	group II
HOR11403		Russell et al. 2016		ERR753207	Russell et al. 2016	Landrace 6-row		IND	31.1	77.17	28.0011	0.00410138	group I
HOR11414		Russell et al. 2016		ERR753249	Russell et al. 2016	Landrace		IND	-	-	20.4269	0.0114973	group I
HOR11414 (II)	library duplicate	Russell et al. 2016		ERR753302	Russell et al. 2016	Landrace		IND	-	-	15.8411	0.0314467	group I
HOR11531		Russell et al. 2016		ERR753314	Russell et al. 2016	Improved cultivar		CHN	36.28	115.13	24.0911	0.00775351	group I
HOR11566		Russell et al. 2016		ERR753252	Russell et al. 2016	Landrace		CHN	-	-	17.6536	0.0159724	group I
HOR1192		Russell et al. 2016		ERR753189	Russell et al. 2016	Landrace 6-row		TUR	38.29	29.01	18.0082	0.01367	group II
HOR12461		Russell et al. 2016		ERR753250	Russell et al. 2016	Improved cultivar		JPN	-	-	17.2369	0.0105969	group III
HOR12762		Russell et al. 2016		ERR753264	Russell et al. 2016	Landrace 2-row		UZB	38.28	67.9	21.4403	0.00629019	group III
HOR12830		Russell et al. 2016		ERR753236	Russell et al. 2016	Landrace 6-row		SYR	36.7	38.09	25.1028	0.0042632	group III
HOR13416		Russell et al. 2016		ERR753144	Russell et al. 2016	Landrace 6-row		MAR	31.05	-8.83	20.0989	0.00906579	group II
HOR14153		Russell et al. 2016		ERR753244	Russell et al. 2016	Landrace 6-row		TCD	12.04	18.79	25.0758	0.00550266	group II
HOR14153 (II)	library duplicate	Russell et al. 2016		ERR753299	Russell et al. 2016	Landrace 6-row		TCD	12.04	18.79	22.4701	0.0121265	group II
HOR14279		Russell et al. 2016		ERR753245	Russell et al. 2016	Landrace 6-row		ERI	14.7	39.43	21.1005	0.00718097	group II
HOR14279 (II)	library duplicate	Russell et al. 2016		ERR753303	Russell et al. 2016	Landrace 6-row		ERI	14.7	39.43	13.9655	0.0333982	group II
HOR1431		Russell et al. 2016		ERR753192	Russell et al. 2016	Landrace 2-row		AFG	34.86	71.14	19.7817	0.0133887	group VI
HOR1448		Russell et al. 2016		ERR753215	Russell et al. 2016	Improved cultivar 2-row		PRT	-	-	20.9018	0.0073975	group III
HOR1463		Russell et al. 2016		ERR753218	Russell et al. 2016	Landrace 6-row		AFG	35.91	71.31	24.7927	0.00727459	group I
HOR154		Russell et al. 2016		ERR753308	Russell et al. 2016	Landrace 2-row		PAK	31.42	73.08	23.4124	0.00713319	group VI
HOR1645		Russell et al. 2016		ERR753349	Russell et al. 2016	Wild	hybrid/feral	CHN	-	-	12.9862	0.0208598	unassigned
HOR1707		Russell et al. 2016		ERR753103	Russell et al. 2016	Landrace 2-row		PAK	35.91	71.52	23.4843	0.0055986	group VI
HOR1758		Russell et al. 2016		ERR753119	Russell et al. 2016	Landrace 6-row		AFG	35	71.15	28.345	0.00484498	group I
HOR1804		Russell et al. 2016		ERR753229	Russell et al. 2016	Landrace 6-row		AFG	35	71.15	24.8691	0.00706808	group I
HOR1842		Russell et al. 2016		ERR753230	Russell et al. 2016	Landrace 6-row		PAK	36.27	72.38	29.2066	0.00599467	group I
HOR1969		Russell et al. 2016		ERR753246	Russell et al. 2016	Landrace		CHN	29.65	91.1	17.309	0.0114958	group I
HOR203		Russell et al. 2016		ERR753132	Russell et al. 2016	Landrace 2-row		UKR	50.1	36.49	28.3348	0.00658069	group III
HOR2351		Russell et al. 2016		ERR753305	Russell et al. 2016	Landrace 2-row		CHN	34.77	113.65	21.5856	0.00712549	group III
HOR2451		Russell et al. 2016		ERR753350	Russell et al. 2016	semi-natural/wild	hybrid/feral	CHN	29.43	94.45	10.642	0.0322828	unassigned
HOR2455		Russell et al. 2016		ERR753351	Russell et al. 2016	semi-natural/wild	hybrid/feral	CHN	29.43	94.45	9.82164	0.0344358	unassigned
HOR2456		Russell et al. 2016		ERR753352	Russell et al. 2016	semi-natural/wild	hybrid/feral	CHN	29.65	91.1	11.5402	0.0273761	unassigned
HOR2458		Russell et al. 2016		ERR753320	Russell et al. 2016	Landrace 6-row ('forced' agriocrithon)		CHN	29.65	91.1	25.7542	0.00736437	group I
HOR2462		Russell et al. 2016		ERR753327	Russell et al. 2016	Landrace 6-row ('forced' agriocrithon)		CHN	29.43	94.45	29.5906	0.00654139	group I
HOR2465		Russell et al. 2016		ERR753326	Russell et al. 2016	Landrace 6-row ('forced' agriocrithon)		CHN	29.65	91.1	26.3601	0.007463	group I
HOR2766		Russell et al. 2016		ERR753274	Russell et al. 2016	Landrace 6-row		LBY	24.05	23.31	23.9411	0.00894289	group II
HOR2777		Russell et al. 2016		ERR753191	Russell et al. 2016	Landrace 2-row		IRN	37.63	47.8	19.502	0.0129321	group VI
HOR2785		Russell et al. 2016		ERR753111	Russell et al. 2016	Landrace 2-row		IRN	35.6	51.87	23.1028	0.00498407	group VI
HOR2792		Russell et al. 2016		ERR753112	Russell et al. 2016	Landrace 2-row		IRN	30.52	50.85	25.1261	0.00557779	unassigned
HOR2800		Russell et al. 2016		ERR753232	Russell et al. 2016	Landrace 6-row		IRN	31.53	48.82	24.6726	0.00689008	group V
HOR2808		Russell et al. 2016		ERR753113	Russell et al. 2016	Landrace 2-row		IRN	33.57	50.85	22.8422	0.00575811	group VI
HOR2829		Russell et al. 2016		ERR753233	Russell et al. 2016	Landrace 2-row		IRN	34.58	48.82	25.6447	0.0040301	group VI
HOR2854		Russell et al. 2016		ERR753121	Russell et al. 2016	Landrace 6-row		IRN	38.65	46.78	28.4277	0.00447896	group VI
HOR2867		Russell et al. 2016		ERR753114	Russell et al. 2016	Landrace 2-row		IRN	37.63	58.98	26.6514	0.00512161	group VI
HOR354		Russell et al. 2016		ERR753106	Russell et al. 2016	Landrace 2-row		DEU	47.98	9.12	24.1052	0.00492936	group III
HOR383		Russell et al. 2016		ERR753133	Russell et al. 2016	Landrace 6-row		BGR	43.85	25.96	21.7497	0.00530809	group III
HOR3938		Russell et al. 2016		ERR753202	Russell et al. 2016	Landrace 6-row		ESP	28.21	-16.78	24.4791	0.00771421	group II
HOR3950		Russell et al. 2016		ERR753102	Russell et al. 2016	Landrace 2-row		AUT	47.01	13.17	22.9626	0.00451479	group III
HOR3959		Russell et al. 2016		ERR753123	Russell et al. 2016	Landrace 6-row		AUT	47.27	12.64	24.7051	0.00387637	group III
HOR396		Russell et al. 2016		ERR753134	Russell et al. 2016	Landrace 6-row		BGR	42.31	27.77	23.4893	0.00476908	group III
HOR4150		Russell et al. 2016		ERR753120	Russell et al. 2016	Landrace 6-row		DZA	36.7	3.22	26.9284	0.00407132	group II
HOR4469		Russell et al. 2016		ERR753129	Russell et al. 2016	Landrace 2-row		SYR	32.69	36.03	26.716	0.0133664	group IV
HOR454		Russell et al. 2016		ERR753200	Russell et al. 2016	Landrace 6-row		TUR	40.65	27.92	17.6447	0.0119435	group III
HOR4577		Russell et al. 2016		ERR753248	Russell et al. 2016	Improved cultivar		PRK	-	-	19.7821	0.013307	group I
HOR4720		Russell et al. 2016		ERR753283	Russell et al. 2016	Landrace 2-row		LVA	56.65	23.71	26.2884	0.00470782	group III
HOR4724		Russell et al. 2016		ERR753101	Russell et al. 2016	Landrace 2-row		ARM	40.18	44.52	24.2764	0.00547916	group VI
HOR4856 (II)	library duplicate; different labs	Russell et al. 2016		ERR753328	Russell et al. 2016	Wild	hybrid/feral	AZE	-	-	28.684	0.0080941	unassigned
HOR4867		Russell et al. 2016		ERR753319	Russell et al. 2016	Wild	hybrid/feral	TKM	-	-	21.4567	0.0122567	unassigned
HOR5702		Russell et al. 2016		ERR753193	Russell et al. 2016	Landrace 2-row		ETH	7.67	36.83	19.7344	0.0109803	group V
HOR6360		Russell et al. 2016		ERR753219	Russell et al. 2016	Landrace 6-row		ETH	7.47	36.88	22.7975	0.00660458	group V
HOR7071		Russell et al. 2016		ERR753247	Russell et al. 2016	Landrace		NPL	-	-	19.1951	0.0161192	group I
HOR713		Russell et al. 2016		ERR753140	Russell et al. 2016	Landrace 6-row		GRC	37.67	22.18	21.7468	0.00878184	group II
HOR7380		Russell et al. 2016		ERR753135	Russell et al. 2016	Landrace 6-row		CZE	49.52	18.83	22.9533	0.0054048	group III
HOR742		Russell et al. 2016		ERR753190	Russell et al. 2016	Landrace 6-row		BIH	43.87	18.42	14.2652	0.0182603	group III
HOR7436		Russell et al. 2016		ERR753201	Russell et al. 2016	Landrace 6-row		SVK	49.36	18.89	20.0529	0.0061904	group III
HOR752		Russell et al. 2016		ERR753122	Russell et al. 2016	Landrace 6-row		GRC	39.07	21.82	27.0999	0.00351304	group III
HOR756		Russell et al. 2016		ERR753124	Russell et al. 2016	Landrace 6-row		ALB	40.79	20.19	24.5397	0.00385441	group III
HOR758		Russell et al. 2016		ERR753324	Russell et al. 2016	Landrace 6-row		MKD	42	21.45	20.4696	0.00819659	group III
HOR7969		Russell et al. 2016		ERR753131	Russell et al. 2016	Landrace 2-row		TUR	38	37	23.9698	0.0126659	unassigned
HOR8113		Russell et al. 2016		ERR753213	Russell et al. 2016	Landrace 2-row		TUR	39.25	29.5	18.8502	0.00681341	unassigned
HOR8455		Russell et al. 2016		ERR753116	Russell et al. 2016	Landrace 6-row		IRQ	30.5	47.82	25.0207	0.00641926	group V
HOR8635		Russell et al. 2016		ERR753128	Russell et al. 2016	Landrace 2-row		SVK	48.53	22.14	19.5548	0.0139847	group III
HOR8658		Russell et al. 2016		ERR753104	Russell et al. 2016	Landrace 2-row		EGY	31.19	29.9	28.4022	0.00455948	group IV
HOR8826		Russell et al. 2016		ERR753195	Russell et al. 2016	Landrace 6-row		PLN	49.42	20.96	22.6359	0.00546722	group III
HOR8827		Russell et al. 2016		ERR753217	Russell et al. 2016	Landrace 2-row		PLN	49.63	20.6	24.0806	0.00694903	group VI
HOR8842		Russell et al. 2016		ERR753199	Russell et al. 2016	Landrace 6-row		ESP	37.57	-6.75	24.0259	0.00875448	group II
HOR902		Russell et al. 2016		ERR753130	Russell et al. 2016	Landrace 2-row		TUR	41.29	36.33	26.9566	0.00936131	unassigned
HOR902 (II)	assembly duplicate	Russell et al. 2016		ERR753130	Russell et al. 2016	Landrace 2-row		TUR	41.29	36.33	26.9566	0.00936131	unassigned
HOR937		Russell et al. 2016		ERR753110	Russell et al. 2016	Landrace 2-row		GRC	39.07	21.82	21.6387	0.00487426	group III
HOR9453		Russell et al. 2016		ERR753127	Russell et al. 2016	Landrace 2-row		ROU	46.78	23.6	23.0923	0.00833298	group III
HOR9607		Russell et al. 2016		ERR753108	Russell et al. 2016	Landrace 2-row		GEO	42.3	43.35	21.2546	0.00541713	group VI
HOR9827		Russell et al. 2016		ERR753115	Russell et al. 2016	Landrace 6-row		LBY	32.77	13.98	24.7056	0.00617961	group II
HOR9888		Russell et al. 2016		ERR753141	Russell et al. 2016	Landrace 6-row		LBY	32.76	22.64	20.9951	0.00893441	group II
HOR9919		Russell et al. 2016		ERR753105	Russell et al. 2016	Landrace 2-row		FRA	45.43	6.31	28.3344	0.00330113	group III
Igri		Mascher et al. 2013		ERR271727	Mascher et al. 2013	Improved cultivar 2-row			-	-	18.2857	0.015497	group III
Kindred		Mascher et al. 2013		ERR271725	Mascher et al. 2013	Improved cultivar 6-row			-	-	16.5867	0.0141859	group III
OUH602-1		Mascher et al. 2013		ERR271737	Mascher et al. 2013	Wild			-	-	15.5369	0.0256709	unassigned
SBCC002		Russell et al. 2016		ERR753306	Russell et al. 2016	Landrace 6-row		ESP	42.85	-2.67	23.1588	0.0049413	group III
SBCC003		Russell et al. 2016		ERR753321	Russell et al. 2016	Landrace 6-row		ESP	40.63	-3.15	24.9772	0.00506344	group II
SBCC014		Russell et al. 2016		ERR753323	Russell et al. 2016	Landrace 6-row		ESP	37.53	-5.07	24.563	0.00577236	group II
SBCC095		Russell et al. 2016		ERR753315	Russell et al. 2016	Landrace 6-row		ESP	40.98	-6.85	23.5524	0.0059153	group II
SBCC144		Russell et al. 2016		ERR753307	Russell et al. 2016	Landrace 6-row		ESP	28.8	-17.81	29.995	0.00494207	group II
SBCC147		Russell et al. 2016		ERR753317	Russell et al. 2016	Landrace 2-row		ESP	43.07	-4.77	27.7014	0.0029301	group III
SBCC158		Russell et al. 2016		ERR753312	Russell et al. 2016	Landrace 2-row		ESP	41.98	1.52	27.5102	0.00480106	group III
Steptoe Roche		Mascher et al. 2013		ERR271720	Mascher et al. 2013	Improved cultivar 6-row			-	-	45.2464	0.00704997	group II
Vogelsanger Gold		Mascher et al. 2013		ERR271729	Mascher et al. 2013	Improved cultivar 6-row			-	-	31.4583	0.00701684	group III
*Accession numbers as listed in the NCBI Sequence Read Archive (https://trace.ncbi.nlm.nih.gov/Traces/sra/sra.cgi?).
Abbreviations – sources: IPK, Leibniz-Institut für Pflanzengenetik und Kulturpflanzenforschung, Gatersleben, Germany; JIC, John Innes Centre Germplasm Resources Unit, Norwich, UK; NSGC, National Small Grain Collection, Aberdeen, Idaho; SCRI, Scottish Crop Research Institute, Dundee; UK.
Abbreviations – population assignments: wild-CA. Central Asia; wild-EFC, eastern Fertile Crescent; wild-M, Mediterranean; wild-WFC, western Fertile Crescent.
References.
Civáň P, Brown TA. A novel mutation conferring the nonbrittle phenotype of cultivated barley. New Phytol. 2017; 214: 468–72.
Mascher M, Richmond TA, Gerhardt DJ, Himmelbach A, Clissold L, Sampath D, Ayling S, Steuernagel B, Pfeifer M, D'Ascenzo M, et al. Barley exome capture: a tool for genomic research in the genus Hordeum and beyond. Plant J. 2013; 76: 494–505.
Mascher M, Schuenemann VJ, Davidovich U, Marom N, Himmelbach A, Hübner S, Korol A, David M, Reiter E, Riehl S, et al. Genomic analysis of 6,000-year-old cultivated grain illuminates the domestication history of barley. Nature Genet. 2016; 48: 1089–93.
Russell J, Mascher M, Dawson IK, Kyriakidis S, Calixto C, Freund F, Bayer M, Milne I, Marshall-Griffiths T, et al. Exome sequencing of geographically diverse barley landraces and wild relatives gives insights into environmental adaptation. Nature Genet. 2016; 48: 1024–30.
