# Supplementary material for: Episodes of gene flow and selection during the evolutionary history of domesticated barley
Source: BMC Genomics. 2021 Apr 1;22:227. doi: 10.1186/s12864-021-07511-7 (PMC8015183; doi:10.1186/s12864-021-07511-7)
Supplement: Supplementary file 8 — Additional file 8: Table S2. Sweeping of previously identified domestication and improvement genes. [file 12864_2021_7511_MOESM8_ESM.xlsx]

## Sheet: Table S2
Table S2 Sweeping of previously identified domestication and improvement genes
									Sweeping of this region
Gene	Biological function	Cloned?	In 150831 assembly?	160517 annotation gene code (Morex V1)	180903 annotation gene code (Morex V2)	160517 annotation gene description (Morex V1)	160517 annotation gene position (Morex V1)	In capture design?	Group I	Group II	Group III	Group IV	Group V	Group VI
Ppd-H1	Photoperiod sensitivity	yes	yes	HORVU2Hr1G013400	HORVU.MOREX.r2.2HG0088300	Pseudo-response regulator 7	chr2H:29123785-29127889	yes	no	no	no	no	no	strong
Ppd-H2 (putative)	Photoperiod sensitivity	yes	yes	HORVU1Hr1G076430	HORVU.MOREX.r2.1HG0062650	Protein FLOWERING LOCUS T	chr1H:514098183-514100647	no	no	no	no	no	no	strong
Vrs1	Spike architecture (6-rowed/2-rowed) natural polymorphisms	yes	yes	HORVU2Hr1G092290	HORVU.MOREX.r2.2HG0152930	Homeobox-leucine zipper protein family	chr2H:652031295-652032562	yes	no	no	no	no	no	no
vrs2	Spike architecture (6-rowed/2-rowed) induced mutations	yes	yes	HORVU5Hr1G081450	HORVU.MOREX.r2.5HG0413830	SHI-related sequence 5	chr5H:564406197-564410417	yes	no	no	no	no	no	strong
RA2 (vrs4)	Spike architecture (6-rowed/2-rowed) induced mutations	yes	yes	HORVU3Hr1G016690	HORVU.MOREX.r2.3HG0194160	LOB domain-containing protein 25	chr3H:40939172-40942205	yes	weak	no	no	no	no	no
int-C (vrs5)	Spike architecture (intermediate) natural and induced	yes	yes	HORVU4Hr1G007040	HORVU.MOREX.r2.4HG0280760	Transcription factor TEOSINTE BRANCHED 1	chr4H:17599034-17600737	yes	strong	no	no	no	no	no
nud	Hulled/naked caryopsis	yes	yes	HORVU7Hr1G089930	HORVU.MOREX.r2.7HG0596820	Ethylene-responsive transcription factor 1	chr7H:546587044-546588782	yes	no	strong	strong	no	no	weak
JuBel2	Rachis quality	yes	yes	HORVU3Hr1G085720	HORVU.MOREX.r2.3HG0251940	BEL1-like homeodomain 8	chr3H:613897980-613903093	yes	no	no	no	no	no	no
Vrn-H1	Vernalization	yes	yes	HORVU5Hr1G095630	HORVU.MOREX.r2.5HG0424650	MADS-box transcription factor 14	chr5H:599122941-599133084	yes	no	strong	no	no	no	strong
Vrn-H2	Vernalization	yes	no (deletion)	–	–	–	–	–	–	–	–	–	–	–
Vrn-H3	Vernalization	yes	yes	HORVU3Hr1G087100	HORVU.MOREX.r2.7HG0542540	FLOWERING LOCUS T 1	chr3H:619904346-619905412	yes	strong	no	no	no	no	no
Btr1	Rachis quality	yes	yes	–	HORVU.MOREX.r2.3HG0195510	–	chr3H:48318345-48318936	no	no	no	no	strong	no	no
Btr2	Rachis quality	yes	misassembled	–	–	–	chr3H:48192380-48192545 chr3H:48388331-48388816	no	no	strong	no	no	no	no
SD1	Seed dormancy	no	–	–	–	–	–	–	–	–	–	–	–	–
SD2	Seed dormancy	no	–	–	–	–	–	–	–	–	–	–	–	–
thresh-1	Threshability	no	–	–	–	–	–	–	–	–	–	–	–	–
Vrs3	Spike architecture (6-rowed/2-rowed) induced mutations	no	–	–	–	–	–	–	–	–	–	–	–	–
The situation for Btr1 and Btr2 was examined further by haplotype analysis (Additional file 4: Fig. S3)
