# Supplementary material for: Episodes of gene flow and selection during the evolutionary history of domesticated barley
Source: BMC Genomics. 2021 Apr 1;22:227. doi: 10.1186/s12864-021-07511-7 (PMC8015183; doi:10.1186/s12864-021-07511-7)
Supplement: Supplementary file 9 — Additional file 9: Table S3. Protein-changing variants identified as possible selection targets for each sweep and each group. [file 12864_2021_7511_MOESM9_ESM.xlsx]

## Sheet: Table S3
Table S3 Protein-changing variants identified as possible selection targets for each sweep and each group
Term		Definition
CHROM		Chromosome
POS		Position
ID		Variant ID
REF		Reference variant (A, C, G, T)
ALT		Alternative variant(s) (A, C, G, T; * - gap)
Feature		Functional category (only CDS considred)
REFCOD		Reference codon within the transcript
ALTCOD		Alternative codon(s)within the transcript(s)
REFAA		Reference amino acid (standard 1-letter codes; @ - stop codon; * - frameshift caused by a gap)
ALTAA		Alternative amino acid(s)
IMPACT		Coding impact (N - nonsynonymous; indel - insertion-deletion)
FRAME		Reading frame (0, 1, 2)
IEJ		Intron-exon junction (1, 2, 3, 4 - four sites surrounding an intron-exon junction; 5 - other)
TRANSCRIPT		160517 annotation
data_points		Number of non-missing data points (2 per individual)
freq(REF)		Frequency of the reference variant
freq(ALT1)		Frequency of the 1st alternative variant
freq(ALT2)		Frequency of the 2nd alternative variant
freq(ALT3)		Frequency of the 3rd alternative variant
freq(ALT4)		Frequency of the 4th alternative variant
freq(ALT5)/freq(REFS)		For indels - frequency of the 5th alternative variant; for SNPs - frequency of the reference variant and all synonymous variants
freq(ALT6)/freq(ALTN)		For indels - frequency of the 6th alternative variant; for SNPs - frequency of all nonsynonymous variants
delta		The absolute difference between the group’s freq(REFS) and the wild freq(REFS); for indels - the maximum frequency difference between the group and the wild population across all indel variants
Variants in low-confidence or uncharacterized genes are shown in grey font colour
														Non-feral wild								All cultivated									GroupI									GroupII									GroupIII
CHROM	POS	ID	REF	ALT	Feature	REFCOD	ALTCOD	REFAA	ALTAA	IMPACT	FRAME	IEJ	TRANSCRIPT	data_points	freq(REF)	freq(ALT1)	freq(ALT2)	freq(ALT3)	freq(ALT4)	freq(ALT5)/freq(REFS)	freq(ALT6)/freq(ALTN)	data_points	freq(REF)	freq(ALT1)	freq(ALT2)	freq(ALT3)	freq(ALT4)	freq(ALT5)/freq(REFS)	freq(ALT6)/freq(ALTN)	delta	data_points	freq(REF)	freq(ALT1)	freq(ALT2)	freq(ALT3)	freq(ALT4)	freq(ALT5)/freq(REFS)	freq(ALT6)/freq(ALTN)	delta	data_points	freq(REF)	freq(ALT1)	freq(ALT2)	freq(ALT3)	freq(ALT4)	freq(ALT5)/freq(REFS)	freq(ALT6)/freq(ALTN)	delta	data_points
chr1H	20930951	chr1H:20930951	A	G,T	CDS	GTG	GCG,GAG	V	A,E	N,N	1	5	HORVU1Hr1G009430.15	214	0.0700935	0.920561	0.00934579			0.07009	0.92991	376	0.337766	0.662234	0			0.33777	0.66223	0.26768	46	0.26087	0.73913	0			0.26087	0.73913	0.19078	88	0.477273	0.522727	0			0.47727	0.52273	0.40718	132
chr1H	57084308	chr1H:57084308	T	C	CDS	AAT	GAT	N	D	N	0	5	HORVU1Hr1G016940.1,HORVU1Hr1G016940.10,HORVU1Hr1G016940.12,HORVU1Hr1G016940.2,HORVU1Hr1G016940.3,HORVU1Hr1G016940.4,HORVU1Hr1G016940.8,HORVU1Hr1G016940.9	224	0.0401786	0.959821				0.04018	0.95982	382	0.685864	0.314136				0.68586	0.31414	0.64568	50	0.46	0.54				0.46	0.54	0.41982	88	0.738636	0.261364				0.73864	0.26136	0.69846	132
chr1H	85511087	chr1H:85511087	C	T	CDS	GCT	GTT	A	V	N	1	5	HORVU1Hr1G021250.1	202	0.950495	0.049505				0.9505	0.04951	376	0.340426	0.659574				0.34043	0.65957	0.61007	50	0.42	0.58				0.42	0.58	0.5305	86	0.581395	0.418605				0.5814	0.41861	0.3691	130
chr1H	95056668	chr1H:95056668	T	C	CDS	GTC	GCC	V	A	N	1	5	HORVU1Hr1G022430.1,HORVU1Hr1G022430.11,HORVU1Hr1G022430.12,HORVU1Hr1G022430.13,HORVU1Hr1G022430.14,HORVU1Hr1G022430.15,HORVU1Hr1G022430.16,HORVU1Hr1G022430.18,HORVU1Hr1G022430.20,HORVU1Hr1G022430.22,HORVU1Hr1G022430.26,HORVU1Hr1G022430.27,HORVU1Hr1G022430.3,HORVU1Hr1G022430.4,HORVU1Hr1G022430.5,HORVU1Hr1G022430.7	224	0.991071	0.00892857				0.99107	0.00893	382	0.280105	0.719895				0.28011	0.7199	0.71096	50	0.44	0.56				0.44	0.56	0.55107	88	0.477273	0.522727				0.47727	0.52273	0.5138	132
chr1H	95056668	chr1H:95056668	T	C	CDS	TCG	CCG	S	P	N	0	5	HORVU1Hr1G022430.9,HORVU1Hr1G022430.17,HORVU1Hr1G022430.2,HORVU1Hr1G022430.21,HORVU1Hr1G022430.10	224	0.991071	0.00892857				0.99107	0.00893	382	0.280105	0.719895				0.28011	0.7199	0.71096	50	0.44	0.56				0.44	0.56	0.55107	88	0.477273	0.522727				0.47727	0.52273	0.5138	132
chr1H	109042033	chr1H:109042033	A	G	CDS	GTC	GCC	V	A	N	1	5	HORVU1Hr1G024220.3,HORVU1Hr1G024220.5,HORVU1Hr1G024220.6	224	0.0267857	0.973214				0.02679	0.97321	382	0.942408	0.0575916				0.94241	0.05759	0.91562	50	1	0				1	0	0.97321	88	1	0				1	0	0.97321	132
chr1H	122696718	chr1H:122696718	A	G	CDS	GTT	GCT	V	A	N	1	5	HORVU1Hr1G025360.1,HORVU1Hr1G025360.2,HORVU1Hr1G025360.3,HORVU1Hr1G025360.4,HORVU1Hr1G025360.5,HORVU1Hr1G025360.6,HORVU1Hr1G025360.7,HORVU1Hr1G025360.8	224	0.0267857	0.973214				0.02679	0.97321	382	0.945026	0.0549738				0.94503	0.05497	0.91824	50	1	0				1	0	0.97321	88	1	0				1	0	0.97321	132
chr1H	139420748	chr1H:139420748	T	TA	CDS					indel			HORVU1Hr1G027380.1	218	0.0275229	0.972477						378	0.960526	0.0394737						0.933003	50	1	0						0.972477	88	1	0						0.972477	128
chr1H	184262956	chr1H:184262956	A	C	CDS	ACC	CCC	T	P	N	0	5	HORVU1Hr1G031010.27,HORVU1Hr1G031010.28,HORVU1Hr1G031010.33,HORVU1Hr1G031010.46,HORVU1Hr1G031010.49	224	0.00892857	0.991071				0.00893	0.99107	382	0.934555	0.065445				0.93456	0.06545	0.92563	50	1	0				1	0	0.99107	88	0.886364	0.113636				0.88636	0.11364	0.87743	132
chr1H	185736870	chr1H:185736870	G	A	CDS	GCT	GTT	A	V	N	1	5	HORVU1Hr1G031230.1,HORVU1Hr1G031230.8,HORVU1Hr1G031230.12,HORVU1Hr1G031230.15,HORVU1Hr1G031230.16,HORVU1Hr1G031230.17,HORVU1Hr1G031230.18,HORVU1Hr1G031230.19,HORVU1Hr1G031230.2,HORVU1Hr1G031230.3,HORVU1Hr1G031230.5,HORVU1Hr1G031230.7,HORVU1Hr1G031230.9,HORVU1Hr1G031230.10	224	0.00892857	0.991071				0.00893	0.99107	382	0.939791	0.0602094				0.93979	0.06021	0.93086	50	1	0				1	0	0.99107	88	0.897727	0.102273				0.89773	0.10227	0.8888	132
chr1H	253486741	chr1H:253486741	T	C	CDS	TTC	TCC	F	S	N	1	5	HORVU1Hr1G037250.11,HORVU1Hr1G037250.13,HORVU1Hr1G037250.14,HORVU1Hr1G037250.15,HORVU1Hr1G037250.18,HORVU1Hr1G037250.19,HORVU1Hr1G037250.2,HORVU1Hr1G037250.20,HORVU1Hr1G037250.21,HORVU1Hr1G037250.22,HORVU1Hr1G037250.23,HORVU1Hr1G037250.24,HORVU1Hr1G037250.25,HORVU1Hr1G037250.26,HORVU1Hr1G037250.28,HORVU1Hr1G037250.29,HORVU1Hr1G037250.3,HORVU1Hr1G037250.30,HORVU1Hr1G037250.31,HORVU1Hr1G037250.32,H…	224	0.00892857	0.991071				0.00893	0.99107	382	0.832461	0.167539				0.83246	0.16754	0.82353	50	1	0				1	0	0.99107	88	0.75	0.25				0.75	0.25	0.74107	132
chr1H	256277577	chr1H:256277577	A	G	CDS	GTT	GCT	V	A	N	1	5	HORVU1Hr1G037400.1,HORVU1Hr1G037400.10,HORVU1Hr1G037400.11,HORVU1Hr1G037400.12,HORVU1Hr1G037400.15,HORVU1Hr1G037400.16,HORVU1Hr1G037400.17,HORVU1Hr1G037400.18,HORVU1Hr1G037400.20,HORVU1Hr1G037400.21,HORVU1Hr1G037400.22,HORVU1Hr1G037400.24,HORVU1Hr1G037400.25,HORVU1Hr1G037400.26,HORVU1Hr1G037400.28,HORVU1Hr1G037400.29,HORVU1Hr1G037400.3,HORVU1Hr1G037400.31,HORVU1Hr1G037400.32,HORVU1Hr1G037400.33,H…	224	0.00892857	0.991071				0.00893	0.99107	382	0.837696	0.162304				0.8377	0.1623	0.82877	50	1	0				1	0	0.99107	88	0.75	0.25				0.75	0.25	0.74107	132
chr1H	262945875	chr1H:262945875	C	T	CDS	TCT	TTT	S	F	N	1	5	HORVU1Hr1G038180.1,HORVU1Hr1G038180.10,HORVU1Hr1G038180.14,HORVU1Hr1G038180.16,HORVU1Hr1G038180.18,HORVU1Hr1G038180.19,HORVU1Hr1G038180.2,HORVU1Hr1G038180.20,HORVU1Hr1G038180.22,HORVU1Hr1G038180.28,HORVU1Hr1G038180.29,HORVU1Hr1G038180.3,HORVU1Hr1G038180.30,HORVU1Hr1G038180.31,HORVU1Hr1G038180.32,HORVU1Hr1G038180.33,HORVU1Hr1G038180.34,HORVU1Hr1G038180.35,HORVU1Hr1G038180.37,HORVU1Hr1G038180.39,HO…	224	0.00892857	0.991071				0.00893	0.99107	382	0.835079	0.164921				0.83508	0.16492	0.82615	50	1	0				1	0	0.99107	88	0.75	0.25				0.75	0.25	0.74107	132
chr1H	326083029	chr1H:326083029	CG	C	CDS					indel			HORVU1Hr1G044920.2	222	0.995495	0.0045045						380	0.596859	0.403141						0.398637	50	0.94	0.06						0.0554955	88	0.818182	0.181818						0.177313	130
chr1H	367947395	chr1H:367947395	G	A	CDS	GTG	ATG	V	M	N	0	5	HORVU1Hr1G049680.1	198	0.989899	0.010101				0.9899	0.0101	364	0.225275	0.774725				0.22528	0.77473	0.76462	36	0.25	0.75				0.25	0.75	0.7399	88	0.0795455	0.920455				0.07955	0.92046	0.91035	132
chr1H	381207730	chr1H:381207730	A	G	CDS	CAC	CGC	H	R	N	1	5	HORVU1Hr1G051440.1,HORVU1Hr1G051440.2	224	0	1				0	1	382	0.651832	0.348168				0.65183	0.34817	0.65183	50	1	0				1	0	1	88	0.931818	0.0681818				0.93182	0.06818	0.93182	132
chr1H	381314050	chr1H:381314050	G	A	CDS	AGC	AAC	S	N	N	1	5	HORVU1Hr1G051460.10,HORVU1Hr1G051460.14,HORVU1Hr1G051460.17,HORVU1Hr1G051460.2,HORVU1Hr1G051460.21,HORVU1Hr1G051460.22,HORVU1Hr1G051460.24,HORVU1Hr1G051460.27,HORVU1Hr1G051460.29,HORVU1Hr1G051460.3,HORVU1Hr1G051460.30,HORVU1Hr1G051460.31,HORVU1Hr1G051460.4,HORVU1Hr1G051460.9	224	0	1				0	1	382	0.662304	0.337696				0.6623	0.3377	0.6623	50	1	0				1	0	1	88	0.931818	0.0681818				0.93182	0.06818	0.93182	132
chr1H	381314050	chr1H:381314050	G	A	CDS	GCC	ACC	A	T	N	0	5	HORVU1Hr1G051460.6	224	0	1				0	1	382	0.662304	0.337696				0.6623	0.3377	0.6623	50	1	0				1	0	1	88	0.931818	0.0681818				0.93182	0.06818	0.93182	132
chr1H	381326003	chr1H:381326003	G	C	CDS	CCA	GCA	P	A	N	0	5	HORVU1Hr1G051470.3,HORVU1Hr1G051470.4,HORVU1Hr1G051470.5,HORVU1Hr1G051470.6,HORVU1Hr1G051470.7,HORVU1Hr1G051470.8,HORVU1Hr1G051470.9	224	0.00892857	0.991071				0.00893	0.99107	382	0.659686	0.340314				0.65969	0.34031	0.65076	50	1	0				1	0	0.99107	88	0.931818	0.0681818				0.93182	0.06818	0.92289	132
chr1H	382729281	chr1H:382729281	G	A	CDS	CGT	TGT	R	C	N	0	5	HORVU1Hr1G051640.1	224	0	1				0	1	382	0.672775	0.327225				0.67278	0.32723	0.67278	50	1	0				1	0	1	88	0.954545	0.0454545				0.95455	0.04545	0.95455	132
chr1H	383461693	chr1H:383461693	T	C	CDS	ATC	GTC	I	V	N	0	5	HORVU1Hr1G051700.3,HORVU1Hr1G051700.5,HORVU1Hr1G051700.6,HORVU1Hr1G051700.7	222	0	1				0	1	380	0.689474	0.310526				0.68947	0.31053	0.68947	50	1	0				1	0	1	88	0.965909	0.0340909				0.96591	0.03409	0.96591	130
chr1H	401043850	chr1H:401043850	T	G	CDS	GAG	GCG	E	A	N	1	5	HORVU1Hr1G054240.1,HORVU1Hr1G054240.2	224	0.0535714	0.946429				0.05357	0.94643	382	0.458115	0.541885				0.45812	0.54189	0.40455	50	1	0				1	0	0.94643	88	0.522727	0.477273				0.52273	0.47727	0.46916	132
chr1H	416326660	chr1H:416326660	A	G,C	CDS	ATG	GTG,CTG	M	V,L	N,N	0	5	HORVU1Hr1G056800.1,HORVU1Hr1G056800.2	224	0.0267857	0.955357	0.0178571			0.02679	0.97321	382	0.95288	0.0471204	0			0.95288	0.04712	0.92609	50	0.98	0.02	0			0.98	0.02	0.95321	88	0.965909	0.0340909	0			0.96591	0.03409	0.93912	132
chr1H	419012027	chr1H:419012027	A	G	CDS	ATT	GTT	I	V	N	0	5	HORVU1Hr1G057330.1,HORVU1Hr1G057330.12,HORVU1Hr1G057330.13,HORVU1Hr1G057330.14,HORVU1Hr1G057330.15,HORVU1Hr1G057330.18,HORVU1Hr1G057330.19,HORVU1Hr1G057330.2,HORVU1Hr1G057330.20,HORVU1Hr1G057330.21,HORVU1Hr1G057330.3,HORVU1Hr1G057330.4,HORVU1Hr1G057330.5,HORVU1Hr1G057330.6,HORVU1Hr1G057330.7,HORVU1Hr1G057330.8	224	0.0446429	0.955357				0.04464	0.95536	382	0.712042	0.287958				0.71204	0.28796	0.6674	50	1	0				1	0	0.95536	88	0.886364	0.113636				0.88636	0.11364	0.84172	132
chr1H	441061404	chr1H:441061404	AAG	A	CDS					indel			HORVU1Hr1G060780.1	224	0.973214	0.0267857						382	0.320312	0.679688						0.652902	50	0.42	0.58						0.553214	88	0.75	0.25						0.223214	132
chr1H	443095614	chr1H:443095614	T	C	CDS	ATG	GTG	M	V	N	0	5	HORVU1Hr1G061090.10,HORVU1Hr1G061090.11,HORVU1Hr1G061090.12,HORVU1Hr1G061090.14,HORVU1Hr1G061090.16	224	0.0446429	0.955357				0.04464	0.95536	382	0.706806	0.293194				0.70681	0.29319	0.66217	50	0.68	0.32				0.68	0.32	0.63536	88	0.318182	0.681818				0.31818	0.68182	0.27354	132
chr1H	450304153	chr1H:450304153	G	GAGCCGGCCA	CDS					indel			HORVU1Hr1G062540.1,HORVU1Hr1G062540.13,HORVU1Hr1G062540.14,HORVU1Hr1G062540.16,HORVU1Hr1G062540.17,HORVU1Hr1G062540.18,HORVU1Hr1G062540.19,HORVU1Hr1G062540.2,HORVU1Hr1G062540.20,HORVU1Hr1G062540.22,HORVU1Hr1G062540.23,HORVU1Hr1G062540.24,HORVU1Hr1G062540.25,HORVU1Hr1G062540.26,HORVU1Hr1G062540.27,HORVU1Hr1G062540.3,HORVU1Hr1G062540.6,HORVU1Hr1G062540.9,HORVU1Hr1G062540.29,HORVU1Hr1G062540.29,HORV…	224	0.0178571	0.982143						382	0.90625	0.09375						0.888393	50	1	0						0.982143	88	0.977273	0.0227273						0.959416	132
chr1H	472726398	chr1H:472726398	G	C,T	CDS	AGG	ACG,ATG	R	T,M	N,N	1	5	HORVU1Hr1G066410.10,HORVU1Hr1G066410.11	202	0.019802	0.970297	0.00990099			0.0198	0.9802	380	0.565789	0.434211	0			0.56579	0.43421	0.54599	50	1	0	0			1	0	0.9802	88	0.988636	0.0113636	0			0.98864	0.01136	0.96884	130
chr1H	485990225	chr1H:485990225	T	A	CDS	TTC	ATC	F	I	N	0	5	HORVU1Hr1G069510.3,HORVU1Hr1G069510.5	224	0.0223214	0.977679				0.02232	0.97768	382	0.929319	0.0706806				0.92932	0.07068	0.907	50	0.74	0.26				0.74	0.26	0.71768	88	0.954545	0.0454545				0.95455	0.04545	0.93223	132
chr1H	488309758	chr1H:488309758	A	C	CDS	TTC	GTC	F	V	N	0	5	HORVU1Hr1G070120.1,HORVU1Hr1G070120.2,HORVU1Hr1G070120.3,HORVU1Hr1G070120.4,HORVU1Hr1G070120.5,HORVU1Hr1G070120.6,HORVU1Hr1G070120.7,HORVU1Hr1G070120.8,HORVU1Hr1G070120.9	222	0.027027	0.972973				0.02703	0.97297	382	0.929319	0.0706806				0.92932	0.07068	0.90229	50	0.68	0.32				0.68	0.32	0.65297	88	0.965909	0.0340909				0.96591	0.03409	0.93888	132
chr1H	489070699	chr1H:489070699	T	C	CDS	ATT	GTT	I	V	N	0	5	HORVU1Hr1G070310.1,HORVU1Hr1G070310.10,HORVU1Hr1G070310.11,HORVU1Hr1G070310.12,HORVU1Hr1G070310.13,HORVU1Hr1G070310.14,HORVU1Hr1G070310.15,HORVU1Hr1G070310.16,HORVU1Hr1G070310.2,HORVU1Hr1G070310.3,HORVU1Hr1G070310.5,HORVU1Hr1G070310.6,HORVU1Hr1G070310.7,HORVU1Hr1G070310.8	224	0.00892857	0.991071				0.00893	0.99107	382	0.78534	0.21466				0.78534	0.21466	0.77641	50	0.88	0.12				0.88	0.12	0.87107	88	0.954545	0.0454545				0.95455	0.04545	0.94562	132
chr1H	489142070	chr1H:489142070	T	C	CDS	AAT	GAT	N	D	N	0	5	HORVU1Hr1G070330.1,HORVU1Hr1G070330.11,HORVU1Hr1G070330.12,HORVU1Hr1G070330.13,HORVU1Hr1G070330.14,HORVU1Hr1G070330.15,HORVU1Hr1G070330.3,HORVU1Hr1G070330.5,HORVU1Hr1G070330.6	224	0.00892857	0.991071				0.00893	0.99107	382	0.78534	0.21466				0.78534	0.21466	0.77641	50	0.88	0.12				0.88	0.12	0.87107	88	0.954545	0.0454545				0.95455	0.04545	0.94562	132
chr1H	489318754	chr1H:489318754	T	C	CDS	ATA	ATG	I	M	N	2	5	HORVU1Hr1G070410.1,HORVU1Hr1G070410.2,HORVU1Hr1G070410.3	224	0.00892857	0.991071				0.00893	0.99107	382	0.900524	0.0994764				0.90052	0.09948	0.89159	50	0.88	0.12				0.88	0.12	0.87107	88	1	0				1	0	0.99107	132
chr1H	492207553	chr1H:492207553	C	T,G	CDS	ATC	ATT,ATG	I	I,M	S,N	2	5	HORVU1Hr1G071150.4	224	0.808036	0.174107	0.0178571			0.98214	0.01786	382	0.641361	0.0052356	0.353403			0.6466	0.3534	0.33554	50	0.32	0	0.68			0.32	0.68	0.66214	88	0.738636	0	0.261364			0.73864	0.26136	0.2435	132
chr1H	492556092	chr1H:492556092	A	G	CDS	CAG	CGG	Q	R	N	1	5	HORVU1Hr1G071240.4	224	0.986607	0.0133929				0.98661	0.01339	382	0.0732984	0.926702				0.0733	0.9267	0.91331	50	0.04	0.96				0.04	0.96	0.94661	88	0.0340909	0.965909				0.03409	0.96591	0.95252	132
chr1H	495875245	chr1H:495875245	G	C	CDS	GGC	GCC	G	A	N	1	5	HORVU1Hr1G072050.1,HORVU1Hr1G072050.2,HORVU1Hr1G072050.3	202	0.985149	0.0148515				0.98515	0.01485	350	0.82	0.18				0.82	0.18	0.16515	48	0.958333	0.0416667				0.95833	0.04167	0.02682	76	0.552632	0.447368				0.55263	0.44737	0.43252	122
chr1H	496199113	chr1H:496199113	G	A	CDS	ATG	ATA	M	I	N	2	5	HORVU1Hr1G072150.1	210	0.0142857	0.985714				0.01429	0.98571	374	0.647059	0.352941				0.64706	0.35294	0.63277	46	0.478261	0.521739				0.47826	0.52174	0.46397	88	0.454545	0.545455				0.45455	0.54546	0.44026	130
chr1H	519996603	chr1H:519996603	G	C	CDS	CGC	CCC	R	P	N	1	5	HORVU1Hr1G078340.5	224	1	0				1	0	382	0.329843	0.670157				0.32984	0.67016	0.67016	50	0.88	0.12				0.88	0.12	0.12	88	0.147727	0.852273				0.14773	0.85227	0.85227	132
chr1H	522480689	chr1H:522480689	A	C	CDS	GTG	GGG	V	G	N	1	5	HORVU1Hr1G079170.20,HORVU1Hr1G079170.38	214	0.046729	0.953271				0.04673	0.95327	376	0.773936	0.226064				0.77394	0.22606	0.72721	48	0.125	0.875				0.125	0.875	0.07827	88	0.909091	0.0909091				0.90909	0.09091	0.86236	130
chr1H	522480689	chr1H:522480689	A	C	CDS	TGG	GGG	W	G	N	0	5	HORVU1Hr1G079170.24,HORVU1Hr1G079170.25,HORVU1Hr1G079170.29,HORVU1Hr1G079170.31,HORVU1Hr1G079170.33,HORVU1Hr1G079170.34,HORVU1Hr1G079170.35,HORVU1Hr1G079170.37	214	0.046729	0.953271				0.04673	0.95327	376	0.773936	0.226064				0.77394	0.22606	0.72721	48	0.125	0.875				0.125	0.875	0.07827	88	0.909091	0.0909091				0.90909	0.09091	0.86236	130
chr1H	523956570	chr1H:523956570	T	G	CDS	ACC	CCC	T	P	N	0	5	HORVU1Hr1G079870.1,HORVU1Hr1G079870.2	224	0.977679	0.0223214				0.97768	0.02232	382	0.45288	0.54712				0.45288	0.54712	0.5248	50	0.52	0.48				0.52	0.48	0.45768	88	0.0113636	0.988636				0.01136	0.98864	0.96632	132
chr1H	526612958	chr1H:526612958	C	G	CDS	CAG	CAC	Q	H	N	2	5	HORVU1Hr1G080900.1,HORVU1Hr1G080900.10,HORVU1Hr1G080900.11,HORVU1Hr1G080900.12,HORVU1Hr1G080900.13,HORVU1Hr1G080900.14,HORVU1Hr1G080900.15,HORVU1Hr1G080900.16,HORVU1Hr1G080900.17,HORVU1Hr1G080900.2,HORVU1Hr1G080900.3,HORVU1Hr1G080900.4,HORVU1Hr1G080900.5,HORVU1Hr1G080900.6,HORVU1Hr1G080900.7,HORVU1Hr1G080900.8,HORVU1Hr1G080900.9	224	0.955357	0.0446429				0.95536	0.04464	382	0.447644	0.552356				0.44764	0.55236	0.50772	50	0	1				0	1	0.95536	88	0.806818	0.193182				0.80682	0.19318	0.14854	132
chr1H	526675100	chr1H:526675100	T	C	CDS	ATG	ACG	M	T	N	1	5	HORVU1Hr1G080920.1,HORVU1Hr1G080920.13,HORVU1Hr1G080920.14,HORVU1Hr1G080920.3,HORVU1Hr1G080920.5,HORVU1Hr1G080920.7,HORVU1Hr1G080920.8	224	0.0446429	0.955357				0.04464	0.95536	382	0.450262	0.549738				0.45026	0.54974	0.40562	50	1	0				1	0	0.95536	88	0.215909	0.784091				0.21591	0.78409	0.17127	132
chr1H	526825985	chr1H:526825985	TGAGCC	T,TCC	CDS					indel			HORVU1Hr1G081020.1	224	0.00892857	0.607143	0.383929					382	0.497396	0.270833	0.231771					0.488467	50	1	0	0					0.991071	88	0.25	0.738636	0.0113636					0.372565	132
chr1H	526910351	chr1H:526910351	T	TTCCCAATCCCAAA,TTCCCAATCCTAAA,TTCCCAATCCCGAA	CDS					indel			HORVU1Hr1G081060.1,HORVU1Hr1G081060.2	218	0.0137615	0.958716	0.0183486	0.00917431				380	0.905759	0.0942408	0	0				0.891997	50	1	0	0	0				0.986238	88	0.988636	0.0113636	0	0				0.974874	132
chr1H	526910537	chr1H:526910537	T	G	CDS	TTG	GTG	L	V	N	0	5	HORVU1Hr1G081060.1,HORVU1Hr1G081060.2	224	0.00892857	0.991071				0.00893	0.99107	382	0.89267	0.10733				0.89267	0.10733	0.88374	50	1	0				1	0	0.99107	88	1	0				1	0	0.99107	132
chr1H	527329926	chr1H:527329926	C	G	CDS	CAT	GAT	H	D	N	0	5	HORVU1Hr1G081260.22	224	0	1				0	1	380	0.886842	0.113158				0.88684	0.11316	0.88684	50	1	0				1	0	1	88	1	0				1	0	1	132
chr1H	530847007	chr1H:530847007	T	G	CDS	GAT	GAG	D	E	N	2	5	HORVU1Hr1G082970.1,HORVU1Hr1G082970.2	224	0.0892857	0.910714				0.08929	0.91071	382	0.856021	0.143979				0.85602	0.14398	0.76673	50	0.62	0.38				0.62	0.38	0.53071	88	0.693182	0.306818				0.69318	0.30682	0.60389	132
chr1H	531704322	chr1H:531704322	T	C,A	CDS	CTG	CCG,CAG	L	P,Q	N,N	1	5	HORVU1Hr1G083360.4	224	0.0580357	0.933036	0.00892857			0.05804	0.94196	382	0.772251	0.227749	0			0.77225	0.22775	0.71421	50	0.48	0.52	0			0.48	0.52	0.42196	88	0.681818	0.318182	0			0.68182	0.31818	0.62378	132
chr1H	534940634	chr1H:534940634	A	AGG	CDS					indel			HORVU1Hr1G085090.1,HORVU1Hr1G085090.2	224	0.0178571	0.982143						382	0.729167	0.270833						0.71131	50	0.56	0.44						0.542143	88	0.943182	0.0568182						0.925325	132
chr1H	535871148	chr1H:535871148	G	C,A	CDS	GCG	CCG,ACG	A	P,T	N,N	0	5	HORVU1Hr1G085540.1	222	0.018018	0.972973	0.00900901			0.01802	0.98198	380	0.797368	0.202632	0			0.79737	0.20263	0.77935	50	0.6	0.4	0			0.6	0.4	0.58198	88	0.897727	0.102273	0			0.89773	0.10227	0.87971	130
chr1H	544933155	chr1H:544933155	T	TTGG	CDS					indel			HORVU1Hr1G089860.2,HORVU1Hr1G089860.1,HORVU1Hr1G089860.2	222	0.0315315	0.968468						384	0.901554	0.0984456						0.870022	50	1	0						0.968468	90	0.955556	0.0444444						0.924024	132
chr1H	545158958	chr1H:545158958	A	G	CDS	GAT	GGT	D	G	N	1	5	HORVU1Hr1G090050.15,HORVU1Hr1G090050.17,HORVU1Hr1G090050.18,HORVU1Hr1G090050.19,HORVU1Hr1G090050.20,HORVU1Hr1G090050.21,HORVU1Hr1G090050.22,HORVU1Hr1G090050.23,HORVU1Hr1G090050.24,HORVU1Hr1G090050.26,HORVU1Hr1G090050.27,HORVU1Hr1G090050.28,HORVU1Hr1G090050.29,HORVU1Hr1G090050.30,HORVU1Hr1G090050.31,HORVU1Hr1G090050.32,HORVU1Hr1G090050.33,HORVU1Hr1G090050.34,HORVU1Hr1G090050.35,HORVU1Hr1G090050.6,…	222	0.0135135	0.986486				0.01351	0.98649	384	0.96875	0.03125				0.96875	0.03125	0.95524	50	0.86	0.14				0.86	0.14	0.84649	90	1	0				1	0	0.98649	132
chr1H	545254976	chr1H:545254976	A	G	CDS	TGG	CGG	W	R	N	0	5	HORVU1Hr1G090080.1,HORVU1Hr1G090080.2,HORVU1Hr1G090080.3,HORVU1Hr1G090080.4,HORVU1Hr1G090080.5	224	0.0446429	0.955357				0.04464	0.95536	384	0.994792	0.00520833				0.99479	0.00521	0.95015	50	1	0				1	0	0.95536	90	1	0				1	0	0.95536	132
chr2H	64544945	chr2H:64544945	G	C	CDS	TGT	TCT	C	S	N	1	5	HORVU2Hr1G022310.1,HORVU2Hr1G022310.2,HORVU2Hr1G022310.3,HORVU2Hr1G022310.4	208	0.0240385	0.975962				0.02404	0.97596	376	0.882979	0.117021				0.88298	0.11702	0.85894	50	1	0				1	0	0.97596	86	0.697674	0.302326				0.69767	0.30233	0.67363	130
chr2H	65918108	chr2H:65918108	A	T	CDS	TAT	AAT	Y	N	N	0	5	HORVU2Hr1G022670.2	224	1	0				1	0	382	0.489529	0.510471				0.48953	0.51047	0.51047	50	0.12	0.88				0.12	0.88	0.88	88	0.295455	0.704545				0.29546	0.70455	0.70454	132
chr2H	65980674	chr2H:65980674	A	G	CDS	TAC	CAC	Y	H	N	0	5	HORVU2Hr1G022680.10,HORVU2Hr1G022680.11,HORVU2Hr1G022680.12,HORVU2Hr1G022680.13,HORVU2Hr1G022680.2,HORVU2Hr1G022680.5,HORVU2Hr1G022680.9	224	1	0				1	0	382	0.541885	0.458115				0.54189	0.45812	0.45811	50	0.16	0.84				0.16	0.84	0.84	88	0.409091	0.590909				0.40909	0.59091	0.59091	132
chr2H	71569235	chr2H:71569235	C	T	CDS	CGC	TGC	R	C	N	0	5	HORVU2Hr1G023770.5	224	0	1				0	1	382	0.698953	0.301047				0.69895	0.30105	0.69895	50	0.02	0.98				0.02	0.98	0.02	88	0.75	0.25				0.75	0.25	0.75	132
chr2H	94764088	chr2H:94764088	G	C	CDS	CGA	GGA	R	G	N	0	5	HORVU2Hr1G028190.5,HORVU2Hr1G028190.7	224	0.991071	0.00892857				0.99107	0.00893	382	0.659686	0.340314				0.65969	0.34031	0.33138	50	0	1				0	1	0.99107	88	1	0				1	0	0.00893	132
chr2H	95255117	chr2H:95255117	A	G	CDS	CTG	CCG	L	P	N	1	5	HORVU2Hr1G028300.1,HORVU2Hr1G028300.2,HORVU2Hr1G028300.3,HORVU2Hr1G028300.4,HORVU2Hr1G028300.5	224	1	0				1	0	382	0.667539	0.332461				0.66754	0.33246	0.33246	50	0	1				0	1	1	88	1	0				1	0	0	132
chr2H	128270958	chr2H:128270958	T	A	CDS	CTG	CAG	L	Q	N	1	5	HORVU2Hr1G032710.10,HORVU2Hr1G032710.11,HORVU2Hr1G032710.12,HORVU2Hr1G032710.2,HORVU2Hr1G032710.3,HORVU2Hr1G032710.4,HORVU2Hr1G032710.5,HORVU2Hr1G032710.6,HORVU2Hr1G032710.7,HORVU2Hr1G032710.8,HORVU2Hr1G032710.9	224	0	1				0	1	382	0.455497	0.544503				0.4555	0.5445	0.4555	50	1	0				1	0	1	88	0.329545	0.670455				0.32955	0.67046	0.32955	132
chr2H	128283512	chr2H:128283512	T	C	CDS	GTG	GCG	V	A	N	1	5	HORVU2Hr1G032730.1,HORVU2Hr1G032730.11,HORVU2Hr1G032730.2,HORVU2Hr1G032730.3,HORVU2Hr1G032730.4,HORVU2Hr1G032730.8,HORVU2Hr1G032730.9	224	0	1				0	1	382	0.468586	0.531414				0.46859	0.53141	0.46859	50	1	0				1	0	1	88	0.363636	0.636364				0.36364	0.63636	0.36364	132
chr2H	128283689	chr2H:128283689	T	G,A	CDS	CTT	CGT,CAT	L	R,H	N,N	1	5	HORVU2Hr1G032730.1,HORVU2Hr1G032730.11,HORVU2Hr1G032730.12,HORVU2Hr1G032730.2,HORVU2Hr1G032730.3,HORVU2Hr1G032730.4,HORVU2Hr1G032730.8,HORVU2Hr1G032730.9	224	0	0.991071	0.00892857			0	1	382	0.447644	0.552356	0			0.44764	0.55236	0.44764	50	1	0	0			1	0	1	88	0.306818	0.693182	0			0.30682	0.69318	0.30682	132
chr2H	130322263	chr2H:130322263	C	T	CDS	GTA	ATA	V	I	N	0	5	HORVU2Hr1G032970.2,HORVU2Hr1G032970.4,HORVU2Hr1G032970.5,HORVU2Hr1G032970.7,HORVU2Hr1G032970.8	224	0	1				0	1	382	0.591623	0.408377				0.59162	0.40838	0.59162	50	1	0				1	0	1	88	0.852273	0.147727				0.85227	0.14773	0.85227	132
chr2H	163050038	chr2H:163050038	A	G	CDS	ACG	GCG	T	A	N	0	5	HORVU2Hr1G036580.1	222	0.0315315	0.968468				0.03153	0.96847	382	0.787958	0.212042				0.78796	0.21204	0.75643	50	0.86	0.14				0.86	0.14	0.82847	88	0.806818	0.193182				0.80682	0.19318	0.77529	132
chr2H	222138661	chr2H:222138661	G	A,*	CDS	TGC	TAC,*	C	Y,*	N,*	1	5	HORVU2Hr1G043500.2	214	0.0373832	0.943925	0.0186916			0.03738	0.96262	368	0.706522	0.293478	0			0.70652	0.29348	0.66914	42	0.809524	0.190476	0			0.80952	0.19048	0.77214	88	0.488636	0.511364	0			0.48864	0.51136	0.45126	132
chr2H	261527305	chr2H:261527305	T	C,TAC	CDS					N,indel			HORVU2Hr1G047700.19,HORVU2Hr1G047700.20	224	0.00892857	0.982143	0.00892857					382	0.893229	0.0598958	0.046875					0.922247	50	0.44	0.2	0.36					0.782143	88	1	0	0					0.991071	132
chr2H	266570177	chr2H:266570177	T	C	CDS	ATA	ATG	I	M	N	2	5	HORVU2Hr1G048010.9	224	0.00892857	0.991071				0.00893	0.99107	382	0.89267	0.10733				0.89267	0.10733	0.88374	50	0.44	0.56				0.44	0.56	0.43107	88	1	0				1	0	0.99107	132
chr2H	267303750	chr2H:267303750	A	G	CDS	TCA	CCA	S	P	N	0	5	HORVU2Hr1G048110.2,HORVU2Hr1G048110.3,HORVU2Hr1G048110.4,HORVU2Hr1G048110.5,HORVU2Hr1G048110.6,HORVU2Hr1G048110.7,HORVU2Hr1G048110.8	222	0.00900901	0.990991				0.00901	0.99099	382	0.89267	0.10733				0.89267	0.10733	0.88366	50	0.44	0.56				0.44	0.56	0.43099	88	1	0				1	0	0.99099	132
chr2H	267473995	chr2H:267473995	G	A	CDS	TCG	TTG	S	L	N	1	5	HORVU2Hr1G048150.1,HORVU2Hr1G048150.9,HORVU2Hr1G048150.10	224	0.991071	0.00892857				0.99107	0.00893	382	0.259162	0.740838				0.25916	0.74084	0.73191	50	1	0				1	0	0.00893	88	0	1				0	1	0.99107	132
chr2H	269489889	chr2H:269489889	G	A	CDS	CGT	TGT	R	C	N	0	5	HORVU2Hr1G048290.1,HORVU2Hr1G048290.10,HORVU2Hr1G048290.11,HORVU2Hr1G048290.12,HORVU2Hr1G048290.13,HORVU2Hr1G048290.14,HORVU2Hr1G048290.15,HORVU2Hr1G048290.16,HORVU2Hr1G048290.17,HORVU2Hr1G048290.18,HORVU2Hr1G048290.19,HORVU2Hr1G048290.2,HORVU2Hr1G048290.3,HORVU2Hr1G048290.4,HORVU2Hr1G048290.5,HORVU2Hr1G048290.6,HORVU2Hr1G048290.7,HORVU2Hr1G048290.8,HORVU2Hr1G048290.9	224	0.991071	0.00892857				0.99107	0.00893	380	0.255263	0.744737				0.25526	0.74474	0.73581	50	1	0				1	0	0.00893	88	0	1				0	1	0.99107	132
chr2H	269491105	chr2H:269491105	C	T	CDS	ACC	ATC	T	I	N	1	5	HORVU2Hr1G048310.1	224	0.991071	0.00892857				0.99107	0.00893	382	0.253927	0.746073				0.25393	0.74607	0.73714	50	1	0				1	0	0.00893	88	0	1				0	1	0.99107	132
chr2H	271533763	chr2H:271533763	T	C	CDS	TCT	CCT	S	P	N	0	5	HORVU2Hr1G048520.1,HORVU2Hr1G048520.12,HORVU2Hr1G048520.14,HORVU2Hr1G048520.15,HORVU2Hr1G048520.16,HORVU2Hr1G048520.17,HORVU2Hr1G048520.18,HORVU2Hr1G048520.19,HORVU2Hr1G048520.5,HORVU2Hr1G048520.7,HORVU2Hr1G048520.8	224	0.00892857	0.991071				0.00893	0.99107	382	0.89267	0.10733				0.89267	0.10733	0.88374	50	0.44	0.56				0.44	0.56	0.43107	88	1	0				1	0	0.99107	132
chr2H	271673394	chr2H:271673394	G	C	CDS	GAT	CAT	D	H	N	0	5	HORVU2Hr1G048560.1	220	0.00909091	0.990909				0.00909	0.99091	336	0.877976	0.122024				0.87798	0.12202	0.86889	46	0.456522	0.543478				0.45652	0.54348	0.44743	78	0.961538	0.0384615				0.96154	0.03846	0.95245	110
chr2H	288275953	chr2H:288275953	C	G	CDS	CCT	CGT	P	R	N	1	5	HORVU2Hr1G050180.1,HORVU2Hr1G050180.2,HORVU2Hr1G050180.4,HORVU2Hr1G050180.5	224	0.991071	0.00892857				0.99107	0.00893	382	0.251309	0.748691				0.25131	0.74869	0.73976	50	0.98	0.02				0.98	0.02	0.01107	88	0	1				0	1	0.99107	132
chr2H	289520798	chr2H:289520798	A	C	CDS	GAA	GAC	E	D	N	2	1	HORVU2Hr1G050290.2,HORVU2Hr1G050290.3,HORVU2Hr1G050290.4,HORVU2Hr1G050290.5,HORVU2Hr1G050290.6,HORVU2Hr1G050290.7,HORVU2Hr1G050290.9	224	0.00892857	0.991071				0.00893	0.99107	382	0.89267	0.10733				0.89267	0.10733	0.88374	50	0.44	0.56				0.44	0.56	0.43107	88	1	0				1	0	0.99107	132
chr2H	289529896	chr2H:289529896	C	T	CDS	GGT	GAT	G	D	N	1	5	HORVU2Hr1G050280.9	224	0.00892857	0.991071				0.00893	0.99107	382	0.895288	0.104712				0.89529	0.10471	0.88636	50	0.46	0.54				0.46	0.54	0.45107	88	1	0				1	0	0.99107	132
chr2H	294631197	chr2H:294631197	G	A	CDS	CGG	TGG	R	W	N	0	5	HORVU2Hr1G050730.1	224	0.991071	0.00892857				0.99107	0.00893	382	0.256545	0.743455				0.25655	0.74346	0.73452	50	1	0				1	0	0.00893	88	0	1				0	1	0.99107	132
chr2H	294631197	chr2H:294631197	G	A	CDS	CGA	CAA	R	Q	N	1	5	HORVU2Hr1G050740.1,HORVU2Hr1G050740.2,HORVU2Hr1G050740.3,HORVU2Hr1G050740.4,HORVU2Hr1G050740.5,HORVU2Hr1G050740.6	224	0.991071	0.00892857				0.99107	0.00893	382	0.256545	0.743455				0.25655	0.74346	0.73452	50	1	0				1	0	0.00893	88	0	1				0	1	0.99107	132
chr2H	295787923	chr2H:295787923	G	A	CDS	GTG	ATG	V	M	N	0	5	HORVU2Hr1G050790.1,HORVU2Hr1G050790.10,HORVU2Hr1G050790.11,HORVU2Hr1G050790.13,HORVU2Hr1G050790.14,HORVU2Hr1G050790.2,HORVU2Hr1G050790.3,HORVU2Hr1G050790.4,HORVU2Hr1G050790.6,HORVU2Hr1G050790.7,HORVU2Hr1G050790.8	224	0.991071	0.00892857				0.99107	0.00893	382	0.256545	0.743455				0.25655	0.74346	0.73452	50	0.98	0.02				0.98	0.02	0.01107	88	0	1				0	1	0.99107	132
chr2H	295815255	chr2H:295815255	A	G	CDS	ACA	GCA	T	A	N	0	5	HORVU2Hr1G050790.1,HORVU2Hr1G050790.11,HORVU2Hr1G050790.13,HORVU2Hr1G050790.15,HORVU2Hr1G050790.16,HORVU2Hr1G050790.6,HORVU2Hr1G050790.7,HORVU2Hr1G050790.8	224	0.00892857	0.991071				0.00893	0.99107	382	0.89267	0.10733				0.89267	0.10733	0.88374	50	0.44	0.56				0.44	0.56	0.43107	88	1	0				1	0	0.99107	132
chr2H	301071058	chr2H:301071058	A	G	CDS	ACC	GCC	T	A	N	0	5	HORVU2Hr1G051320.1,HORVU2Hr1G051320.2,HORVU2Hr1G051320.3,HORVU2Hr1G051320.4,HORVU2Hr1G051320.5	220	0.00909091	0.990909				0.00909	0.99091	382	0.89267	0.10733				0.89267	0.10733	0.88358	50	0.44	0.56				0.44	0.56	0.43091	88	1	0				1	0	0.99091	132
chr2H	306572139	chr2H:306572139	A	AC	CDS					indel			HORVU2Hr1G051760.1	224	0.00892857	0.991071						382	0.885417	0.114583						0.876488	50	0.46	0.54						0.451071	88	1	0						0.991071	132
chr2H	308101717	chr2H:308101717	G	A	CDS	GTC	ATC	V	I	N	0	5	HORVU2Hr1G051990.1	224	0.991071	0.00892857				0.99107	0.00893	382	0.243455	0.756545				0.24346	0.75655	0.74761	50	0.98	0.02				0.98	0.02	0.01107	88	0	1				0	1	0.99107	132
chr2H	308101829	chr2H:308101829	C	T	CDS	ACA	ATA	T	I	N	1	5	HORVU2Hr1G051990.1	224	0.991071	0.00892857				0.99107	0.00893	382	0.248691	0.751309				0.24869	0.75131	0.74238	50	0.96	0.04				0.96	0.04	0.03107	88	0	1				0	1	0.99107	132
chr2H	321472454	chr2H:321472454	G	C	CDS	CCT	CGT	P	R	N	1	5	HORVU2Hr1G053010.2	222	0.990991	0.00900901				0.99099	0.00901	382	0.256545	0.743455				0.25655	0.74346	0.73444	50	1	0				1	0	0.00901	88	0	1				0	1	0.99099	132
chr2H	322917286	chr2H:322917286	A	C	CDS	TCC	GCC	S	A	N	0	5	HORVU2Hr1G053190.1,HORVU2Hr1G053190.2,HORVU2Hr1G053190.3,HORVU2Hr1G053190.4,HORVU2Hr1G053190.5,HORVU2Hr1G053190.6,HORVU2Hr1G053190.7,HORVU2Hr1G053190.8	224	0.00892857	0.991071				0.00893	0.99107	382	0.89267	0.10733				0.89267	0.10733	0.88374	50	0.44	0.56				0.44	0.56	0.43107	88	1	0				1	0	0.99107	132
chr2H	326307148	chr2H:326307148	A	T	CDS	AGG	TGG	R	W	N	0	5	HORVU2Hr1G053400.1,HORVU2Hr1G053400.2,HORVU2Hr1G053400.3,HORVU2Hr1G053400.4	224	0.00892857	0.991071				0.00893	0.99107	382	0.895288	0.104712				0.89529	0.10471	0.88636	50	0.48	0.52				0.48	0.52	0.47107	88	1	0				1	0	0.99107	132
chr2H	326760544	chr2H:326760544	C	T	CDS	GTC	ATC	V	I	N	0	5	HORVU2Hr1G053450.1,HORVU2Hr1G053450.2,HORVU2Hr1G053450.3,HORVU2Hr1G053450.4	222	0.00900901	0.990991				0.00901	0.99099	382	0.903141	0.0968586				0.90314	0.09686	0.89413	50	0.48	0.52				0.48	0.52	0.47099	88	1	0				1	0	0.99099	132
chr2H	337972152	chr2H:337972152	A	G	CDS	ATT	GTT	I	V	N	0	5	HORVU2Hr1G054810.1	224	0.00892857	0.991071				0.00893	0.99107	382	0.908377	0.091623				0.90838	0.09162	0.89945	50	0.52	0.48				0.52	0.48	0.51107	88	1	0				1	0	0.99107	132
chr2H	342024777	chr2H:342024777	T	C	CDS	TAC	TGC	Y	C	N	1	5	HORVU2Hr1G055170.1	224	0.00892857	0.991071				0.00893	0.99107	382	0.897906	0.102094				0.89791	0.10209	0.88898	50	0.46	0.54				0.46	0.54	0.45107	88	1	0				1	0	0.99107	132
chr2H	343612120	chr2H:343612120	A	T	CDS	TCT	ACT	S	T	N	0	5	HORVU2Hr1G055380.1,HORVU2Hr1G055380.10,HORVU2Hr1G055380.11,HORVU2Hr1G055380.12,HORVU2Hr1G055380.14,HORVU2Hr1G055380.15,HORVU2Hr1G055380.16,HORVU2Hr1G055380.2,HORVU2Hr1G055380.20,HORVU2Hr1G055380.21,HORVU2Hr1G055380.23,HORVU2Hr1G055380.24,HORVU2Hr1G055380.27,HORVU2Hr1G055380.28,HORVU2Hr1G055380.3,HORVU2Hr1G055380.32,HORVU2Hr1G055380.34,HORVU2Hr1G055380.36,HORVU2Hr1G055380.37,HORVU2Hr1G055380.38,HO…	224	0.00892857	0.991071				0.00893	0.99107	376	0.901596	0.0984043				0.9016	0.0984	0.89267	50	0.46	0.54				0.46	0.54	0.45107	86	0.988372	0.0116279				0.98837	0.01163	0.97944	130
chr2H	353761596	chr2H:353761596	T	C	CDS	TCC	CCC	S	P	N	0	5	HORVU2Hr1G056230.1,HORVU2Hr1G056230.10,HORVU2Hr1G056230.11,HORVU2Hr1G056230.7,HORVU2Hr1G056230.8,HORVU2Hr1G056230.9	224	0.00892857	0.991071				0.00893	0.99107	382	0.900524	0.0994764				0.90052	0.09948	0.89159	50	0.48	0.52				0.48	0.52	0.47107	88	1	0				1	0	0.99107	132
chr2H	355594952	chr2H:355594952	C	T	CDS	CAT	TAT	H	Y	N	0	5	HORVU2Hr1G056300.1	206	0.00970874	0.990291				0.00971	0.99029	382	0.897906	0.102094				0.89791	0.10209	0.8882	50	0.48	0.52				0.48	0.52	0.47029	88	1	0				1	0	0.99029	132
chr2H	355594952	chr2H:355594952	C	T	CDS	ATG	ATA	M	I	N	2	5	HORVU2Hr1G056310.1,HORVU2Hr1G056310.2,HORVU2Hr1G056310.3	206	0.00970874	0.990291				0.00971	0.99029	382	0.897906	0.102094				0.89791	0.10209	0.8882	50	0.48	0.52				0.48	0.52	0.47029	88	1	0				1	0	0.99029	132
chr2H	373690428	chr2H:373690428	G	A	CDS	GCG	GTG	A	V	N	1	5	HORVU2Hr1G057880.1,HORVU2Hr1G057880.3	224	0.991071	0.00892857				0.99107	0.00893	382	0.259162	0.740838				0.25916	0.74084	0.73191	50	1	0				1	0	0.00893	88	0	1				0	1	0.99107	132
chr2H	377530417	chr2H:377530417	A	G	CDS	AAG	GAG	K	E	N	0	5	HORVU2Hr1G058180.2,HORVU2Hr1G058180.4,HORVU2Hr1G058180.5	218	0.00917431	0.990826				0.00917	0.99083	374	0.887701	0.112299				0.8877	0.1123	0.87853	50	0.46	0.54				0.46	0.54	0.45083	88	1	0				1	0	0.99083	132
chr2H	387442131	chr2H:387442131	T	C	CDS	AGG	GGG	R	G	N	0	5	HORVU2Hr1G058940.1,HORVU2Hr1G058940.9,HORVU2Hr1G058940.11,HORVU2Hr1G058940.12,HORVU2Hr1G058940.13,HORVU2Hr1G058940.14,HORVU2Hr1G058940.15,HORVU2Hr1G058940.16,HORVU2Hr1G058940.17,HORVU2Hr1G058940.18,HORVU2Hr1G058940.19,HORVU2Hr1G058940.2,HORVU2Hr1G058940.20,HORVU2Hr1G058940.3,HORVU2Hr1G058940.4,HORVU2Hr1G058940.5,HORVU2Hr1G058940.6,HORVU2Hr1G058940.7,HORVU2Hr1G058940.8,HORVU2Hr1G058940.10	224	0.991071	0.00892857				0.99107	0.00893	382	0.253927	0.746073				0.25393	0.74607	0.73714	50	1	0				1	0	0.00893	88	0	1				0	1	0.99107	132
chr2H	396182669	chr2H:396182669	T	G	CDS	CAT	CCT	H	P	N	1	5	HORVU2Hr1G059660.3	222	0.00900901	0.990991				0.00901	0.99099	382	0.900524	0.0994764				0.90052	0.09948	0.89151	50	0.48	0.52				0.48	0.52	0.47099	88	1	0				1	0	0.99099	132
chr2H	397029852	chr2H:397029852	TA	T	CDS					indel			HORVU2Hr1G059700.4,HORVU2Hr1G059700.5,HORVU2Hr1G059700.2,HORVU2Hr1G059690.35,HORVU2Hr1G059690.11,HORVU2Hr1G059690.39,HORVU2Hr1G059690.40,HORVU2Hr1G059690.41,HORVU2Hr1G059700.4,HORVU2Hr1G059700.5,HORVU2Hr1G059690.37,HORVU2Hr1G059690.36,HORVU2Hr1G059690.11,HORVU2Hr1G059690.39,HORVU2Hr1G059690.40,HORVU2Hr1G059690.37	224	0.00892857	0.991071						382	0.893229	0.106771						0.8843	50	0.44	0.56						0.431071	88	1	0						0.991071	132
chr2H	397074167	chr2H:397074167	A	G	CDS	CTA	CCA	L	P	N	1	5	HORVU2Hr1G059750.1,HORVU2Hr1G059750.10,HORVU2Hr1G059750.2,HORVU2Hr1G059750.3,HORVU2Hr1G059750.4,HORVU2Hr1G059750.5,HORVU2Hr1G059750.6,HORVU2Hr1G059750.7,HORVU2Hr1G059750.8,HORVU2Hr1G059750.9	224	0.00892857	0.991071				0.00893	0.99107	382	0.895288	0.104712				0.89529	0.10471	0.88636	50	0.46	0.54				0.46	0.54	0.45107	88	1	0				1	0	0.99107	132
chr2H	400251158	chr2H:400251158	G	C	CDS	GCT	GGT	A	G	N	1	5	HORVU2Hr1G060190.1	224	0.991071	0.00892857				0.99107	0.00893	368	0.279891	0.720109				0.27989	0.72011	0.71118	48	1	0				1	0	0.00893	78	0	1				0	1	0.99107	132
chr2H	400251711	chr2H:400251711	A	G	CDS	TTC	CTC	F	L	N	0	5	HORVU2Hr1G060200.1	224	0.991071	0.00892857				0.99107	0.00893	376	0.281915	0.718085				0.28192	0.71809	0.70915	50	1	0				1	0	0.00893	88	0	1				0	1	0.99107	130
chr2H	427134055	chr2H:427134055	C	T	CDS	GTC	ATC	V	I	N	0	5	HORVU2Hr1G063340.1,HORVU2Hr1G063340.10,HORVU2Hr1G063340.13,HORVU2Hr1G063340.14,HORVU2Hr1G063340.19,HORVU2Hr1G063340.2,HORVU2Hr1G063340.22,HORVU2Hr1G063340.24,HORVU2Hr1G063340.26,HORVU2Hr1G063340.28,HORVU2Hr1G063340.29,HORVU2Hr1G063340.30,HORVU2Hr1G063340.31,HORVU2Hr1G063340.32,HORVU2Hr1G063340.4,HORVU2Hr1G063340.6,HORVU2Hr1G063340.8	224	0.00892857	0.991071				0.00893	0.99107	382	0.829843	0.170157				0.82984	0.17016	0.82091	50	0.4	0.6				0.4	0.6	0.39107	88	0.943182	0.0568182				0.94318	0.05682	0.93425	132
chr2H	435512551	chr2H:435512551	C	T	CDS	CGT	CAT	R	H	N	1	5	HORVU2Hr1G064210.1	212	1	0				1	0	382	0.727749	0.272251				0.72775	0.27225	0.27225	50	1	0				1	0	0	88	0.977273	0.0227273				0.97727	0.02273	0.02273	132
chr2H	438627472	chr2H:438627472	G	T	CDS	CCC	ACC	P	T	N	0	5	HORVU2Hr1G064600.1,HORVU2Hr1G064600.10,HORVU2Hr1G064600.2,HORVU2Hr1G064600.4,HORVU2Hr1G064600.5,HORVU2Hr1G064600.7,HORVU2Hr1G064600.8,HORVU2Hr1G064600.9	224	0.991071	0.00892857				0.99107	0.00893	382	0.748691	0.251309				0.74869	0.25131	0.24238	50	1	0				1	0	0.00893	88	0.977273	0.0227273				0.97727	0.02273	0.0138	132
chr2H	443209559	chr2H:443209559	C	T	CDS	CGC	TGC	R	C	N	0	5	HORVU2Hr1G064950.12,HORVU2Hr1G064950.30,HORVU2Hr1G064950.32,HORVU2Hr1G064950.34,HORVU2Hr1G064950.35,HORVU2Hr1G064950.36,HORVU2Hr1G064950.41,HORVU2Hr1G064950.42,HORVU2Hr1G064950.47,HORVU2Hr1G064950.48,HORVU2Hr1G064950.49,HORVU2Hr1G064950.50,HORVU2Hr1G064950.51,HORVU2Hr1G064950.52,HORVU2Hr1G064950.53,HORVU2Hr1G064950.54,HORVU2Hr1G064950.57,HORVU2Hr1G064950.59,HORVU2Hr1G064950.60,HORVU2Hr1G064950.61…	224	1	0				1	0	382	0.748691	0.251309				0.74869	0.25131	0.25131	50	1	0				1	0	0	88	0.977273	0.0227273				0.97727	0.02273	0.02273	132
chr2H	464794323	chr2H:464794323	T	C	CDS	ATT	ACT	I	T	N	1	5	HORVU2Hr1G066820.10,HORVU2Hr1G066820.6	224	1	0				1	0	382	0.735602	0.264398				0.7356	0.2644	0.2644	50	1	0				1	0	0	88	0.977273	0.0227273				0.97727	0.02273	0.02273	132
chr2H	472634462	chr2H:472634462	G	T	CDS	ACT	AAT	T	N	N	1	5	HORVU2Hr1G067380.1	224	1	0				1	0	382	0.732984	0.267016				0.73298	0.26702	0.26702	50	1	0				1	0	0	88	0.977273	0.0227273				0.97727	0.02273	0.02273	132
chr2H	472735912	chr2H:472735912	T	C	CDS	TAT	TGT	Y	C	N	1	5	HORVU2Hr1G067390.10,HORVU2Hr1G067390.11,HORVU2Hr1G067390.12,HORVU2Hr1G067390.13,HORVU2Hr1G067390.14,HORVU2Hr1G067390.15,HORVU2Hr1G067390.16,HORVU2Hr1G067390.17,HORVU2Hr1G067390.18,HORVU2Hr1G067390.19,HORVU2Hr1G067390.20,HORVU2Hr1G067390.22,HORVU2Hr1G067390.23,HORVU2Hr1G067390.24,HORVU2Hr1G067390.26,HORVU2Hr1G067390.27,HORVU2Hr1G067390.28,HORVU2Hr1G067390.29,HORVU2Hr1G067390.3,HORVU2Hr1G067390.31,…	224	0.991071	0.00892857				0.99107	0.00893	382	0.732984	0.267016				0.73298	0.26702	0.25809	50	1	0				1	0	0.00893	88	0.977273	0.0227273				0.97727	0.02273	0.0138	132
chr2H	476647283	chr2H:476647283	A	G,T	CDS	AAG	AGG,ATG	K	R,M	N,N	1	5	HORVU2Hr1G068010.1,HORVU2Hr1G068010.2,HORVU2Hr1G068010.3,HORVU2Hr1G068010.5,HORVU2Hr1G068010.6,HORVU2Hr1G068010.8,HORVU2Hr1G068010.9	224	0.0178571	0.973214	0.00892857			0.01786	0.98214	382	0.60733	0.39267	0			0.60733	0.39267	0.58947	50	0.64	0.36	0			0.64	0.36	0.62214	88	0.977273	0.0227273	0			0.97727	0.02273	0.95941	132
chr2H	483281751	chr2H:483281751	G	A	CDS	CGC	TGC	R	C	N	0	5	HORVU2Hr1G068700.2	224	1	0				1	0	380	0.739474	0.260526				0.73947	0.26053	0.26053	50	1	0				1	0	0	88	0.977273	0.0227273				0.97727	0.02273	0.02273	132
chr2H	503662013	chr2H:503662013	C	T	CDS	TGT	TAT	C	Y	N	1	5	HORVU2Hr1G071070.27	224	0.00892857	0.991071				0.00893	0.99107	382	0.612565	0.387435				0.61257	0.38744	0.60364	50	0.24	0.76				0.24	0.76	0.23107	88	0.227273	0.772727				0.22727	0.77273	0.21834	132
chr2H	507114703	chr2H:507114703	T	C	CDS	ATA	ATG	I	M	N	2	5	HORVU2Hr1G071240.1,HORVU2Hr1G071240.11,HORVU2Hr1G071240.12,HORVU2Hr1G071240.13,HORVU2Hr1G071240.7	224	0.00892857	0.991071				0.00893	0.99107	382	0.612565	0.387435				0.61257	0.38744	0.60364	50	0.24	0.76				0.24	0.76	0.23107	88	0.227273	0.772727				0.22727	0.77273	0.21834	132
chr2H	507161899	chr2H:507161899	T	G	CDS	TGA	TGC	@	C	N	2	5	HORVU2Hr1G071250.1	224	0.0178571	0.982143				0.01786	0.98214	382	0.685864	0.314136				0.68586	0.31414	0.668	50	0.44	0.56				0.44	0.56	0.42214	88	0.386364	0.613636				0.38636	0.61364	0.3685	132
chr2H	510203116	chr2H:510203116	G	A	CDS	GGA	GAA	G	E	N	1	5	HORVU2Hr1G071530.1,HORVU2Hr1G071530.2	224	0.00892857	0.991071				0.00893	0.99107	382	0.604712	0.395288				0.60471	0.39529	0.59578	50	0.24	0.76				0.24	0.76	0.23107	88	0.181818	0.818182				0.18182	0.81818	0.17289	132
chr2H	511436995	chr2H:511436995	A	G	CDS	CTG	CCG	L	P	N	1	5	HORVU2Hr1G071680.5,HORVU2Hr1G071680.6,HORVU2Hr1G071680.7	224	0.00892857	0.991071				0.00893	0.99107	382	0.586387	0.413613				0.58639	0.41361	0.57746	50	0.24	0.76				0.24	0.76	0.23107	88	0.136364	0.863636				0.13636	0.86364	0.12743	132
chr2H	527107280	chr2H:527107280	C	T	CDS	GTC	ATC	V	I	N	0	5	HORVU2Hr1G073260.10,HORVU2Hr1G073260.5	224	1	0				1	0	382	0.575916	0.424084				0.57592	0.42408	0.42408	50	0.44	0.56				0.44	0.56	0.56	88	0.125	0.875				0.125	0.875	0.875	132
chr2H	532197203	chr2H:532197203	G	C	CDS	CCA	GCA	P	A	N	0	3	HORVU2Hr1G073750.10,HORVU2Hr1G073750.2	224	0.991071	0.00892857				0.99107	0.00893	382	0.573298	0.426702				0.5733	0.4267	0.41777	50	0.44	0.56				0.44	0.56	0.55107	88	0.113636	0.886364				0.11364	0.88636	0.87743	132
chr2H	532197203	chr2H:532197203	G	C	CDS	CGT	GGT	R	G	N	0	5	HORVU2Hr1G073750.13,HORVU2Hr1G073750.3,HORVU2Hr1G073750.7,HORVU2Hr1G073750.8	224	0.991071	0.00892857				0.99107	0.00893	382	0.573298	0.426702				0.5733	0.4267	0.41777	50	0.44	0.56				0.44	0.56	0.55107	88	0.113636	0.886364				0.11364	0.88636	0.87743	132
chr2H	532892768	chr2H:532892768	G	A	CDS	ACC	ATC	T	I	N	1	5	HORVU2Hr1G073820.1,HORVU2Hr1G073820.2,HORVU2Hr1G073820.3,HORVU2Hr1G073820.4	224	1	0				1	0	380	0.576316	0.423684				0.57632	0.42368	0.42368	50	0.64	0.36				0.64	0.36	0.36	88	0.125	0.875				0.125	0.875	0.875	132
chr2H	567762103	chr2H:567762103	A	G	CDS	CAC	CGC	H	R	N	1	5	HORVU2Hr1G078400.1	224	0.991071	0.00892857				0.99107	0.00893	384	0.216146	0.783854				0.21615	0.78385	0.77492	50	0.56	0.44				0.56	0.44	0.43107	90	0	1				0	1	0.99107	132
chr2H	571448571	chr2H:571448571	A	T	CDS	CTC	CAC	L	H	N	1	5	HORVU2Hr1G078910.2	224	0	1				0	1	378	0.857143	0.142857				0.85714	0.14286	0.85714	48	0.875	0.125				0.875	0.125	0.875	90	1	0				1	0	1	130
chr2H	594433346	chr2H:594433346	T	C	CDS	ATG	ACG	M	T	N	1	5	HORVU2Hr1G081920.3,HORVU2Hr1G081920.4,HORVU2Hr1G081920.5,HORVU2Hr1G081920.6,HORVU2Hr1G081920.7,HORVU2Hr1G081920.8	224	0.0178571	0.982143				0.01786	0.98214	382	0.910995	0.0890052				0.911	0.08901	0.89314	50	0.88	0.12				0.88	0.12	0.86214	90	0.966667	0.0333333				0.96667	0.03333	0.94881	132
chr2H	606368521	chr2H:606368521	A	T	CDS	CAG	CTG	Q	L	N	1	5	HORVU2Hr1G083570.1,HORVU2Hr1G083570.2	224	0.0892857	0.910714				0.08929	0.91071	384	0.783854	0.216146				0.78385	0.21615	0.69456	50	1	0				1	0	0.91071	90	0.9	0.1				0.9	0.1	0.81071	132
chr2H	647825287	chr2H:647825287	T	C	CDS	ATG	ACG	M	T	N	1	5	HORVU2Hr1G091350.1	224	0.0267857	0.973214				0.02679	0.97321	384	0.580729	0.419271				0.58073	0.41927	0.55394	50	0.72	0.28				0.72	0.28	0.69321	90	1	0				1	0	0.97321	132
chr2H	656597085	chr2H:656597085	C	T	CDS	CCG	CTG	P	L	N	1	5	HORVU2Hr1G093050.1,HORVU2Hr1G093050.3	224	0.0267857	0.973214				0.02679	0.97321	382	0.541885	0.458115				0.54189	0.45812	0.5151	50	0.64	0.36				0.64	0.36	0.61321	90	0.244444	0.755556				0.24444	0.75556	0.21765	132
chr2H	660982405	chr2H:660982405	A	G	CDS	TAT	CAT	Y	H	N	0	5	HORVU2Hr1G093930.1,HORVU2Hr1G093930.2,HORVU2Hr1G093930.4,HORVU2Hr1G093930.7,HORVU2Hr1G093930.8,HORVU2Hr1G093930.9	224	0.0178571	0.982143				0.01786	0.98214	384	0.484375	0.515625				0.48438	0.51563	0.46652	50	0.48	0.52				0.48	0.52	0.46214	90	0.244444	0.755556				0.24444	0.75556	0.22658	132
chr2H	664448766	chr2H:664448766	G	A	CDS	GTC	ATC	V	I	N	0	5	HORVU2Hr1G094360.1,HORVU2Hr1G094360.2,HORVU2Hr1G094360.3,HORVU2Hr1G094360.4	224	0.00892857	0.991071				0.00893	0.99107	384	0.791667	0.208333				0.79167	0.20833	0.78274	50	0.76	0.24				0.76	0.24	0.75107	90	0.666667	0.333333				0.66667	0.33333	0.65774	132
chr2H	720092185	chr2H:720092185	G	A	CDS	CGA	TGA	R	@	N	0	5	HORVU2Hr1G110510.1,HORVU2Hr1G110510.2	224	1	0				1	0	384	0.796875	0.203125				0.79688	0.20313	0.20312	50	1	0				1	0	0	90	0.933333	0.0666667				0.93333	0.06667	0.06667	132
chr2H	720343849	chr2H:720343849	G	A	CDS	GTA	ATA	V	I	N	0	5	HORVU2Hr1G110590.11	224	0.995536	0.00446429				0.99554	0.00446	384	0.778646	0.221354				0.77865	0.22135	0.21689	50	1	0				1	0	0.00446	90	0.955556	0.0444444				0.95556	0.04444	0.03998	132
chr2H	720425192	chr2H:720425192	T	C	CDS	GTT	GCT	V	A	N	1	5	HORVU2Hr1G110620.1,HORVU2Hr1G110620.11,HORVU2Hr1G110620.21,HORVU2Hr1G110620.3,HORVU2Hr1G110620.5,HORVU2Hr1G110620.8	224	1	0				1	0	384	0.78125	0.21875				0.78125	0.21875	0.21875	50	1	0				1	0	0	90	0.955556	0.0444444				0.95556	0.04444	0.04444	132
chr2H	720426604	chr2H:720426604	G	A	CDS	GTT	ATT	V	I	N	0	5	HORVU2Hr1G110620.1,HORVU2Hr1G110620.10,HORVU2Hr1G110620.11,HORVU2Hr1G110620.12,HORVU2Hr1G110620.13,HORVU2Hr1G110620.14,HORVU2Hr1G110620.15,HORVU2Hr1G110620.16,HORVU2Hr1G110620.17,HORVU2Hr1G110620.18,HORVU2Hr1G110620.19,HORVU2Hr1G110620.2,HORVU2Hr1G110620.20,HORVU2Hr1G110620.21,HORVU2Hr1G110620.22,HORVU2Hr1G110620.23,HORVU2Hr1G110620.24,HORVU2Hr1G110620.25,HORVU2Hr1G110620.26,HORVU2Hr1G110620.27,H…	224	1	0				1	0	384	0.572917	0.427083				0.57292	0.42708	0.42708	50	1	0				1	0	0	90	0.2	0.8				0.2	0.8	0.8	132
chr3H	36188527	chr3H:36188527	A	C,T	CDS	ATA	CTA,TTA	I	L,L	N,N	0	5	HORVU3Hr1G015480.1	202	0.0346535	0.891089	0.0742574			0.03465	0.96535	358	0.860335	0.108939	0.0307263			0.86034	0.13967	0.82569	48	1	0	0			1	0	0.96535	88	0.965909	0.0227273	0.0113636			0.96591	0.03409	0.93126	118
chr3H	36379690	chr3H:36379690	A	G	CDS	AAC	GAC	N	D	N	0	5	HORVU3Hr1G015510.3,HORVU3Hr1G015510.6	224	0.00892857	0.991071				0.00893	0.99107	382	0.824607	0.175393				0.82461	0.17539	0.81568	50	0.94	0.06				0.94	0.06	0.93107	88	0.977273	0.0227273				0.97727	0.02273	0.96834	132
chr3H	36771559	chr3H:36771559	A	G	CDS	TTC	CTC	F	L	N	0	5	HORVU3Hr1G015600.10,HORVU3Hr1G015600.11,HORVU3Hr1G015600.14,HORVU3Hr1G015600.15,HORVU3Hr1G015600.16,HORVU3Hr1G015600.3,HORVU3Hr1G015600.4,HORVU3Hr1G015600.6,HORVU3Hr1G015600.8,HORVU3Hr1G015600.9	224	0.0446429	0.955357				0.04464	0.95536	382	0.856021	0.143979				0.85602	0.14398	0.81138	50	0.96	0.04				0.96	0.04	0.91536	88	0.977273	0.0227273				0.97727	0.02273	0.93263	132
chr3H	45335131	chr3H:45335131	G	C	CDS	CAC	GAC	H	D	N	0	5	HORVU3Hr1G017630.3,HORVU3Hr1G017630.6	216	0.99537	0.00462963				0.99537	0.00463	372	0.66129	0.33871				0.66129	0.33871	0.33408	50	0.82	0.18				0.82	0.18	0.17537	86	0.906977	0.0930233				0.90698	0.09302	0.08839	126
chr3H	46751364	chr3H:46751364	G	A,*	CDS	GGC	GGT,*	G	G,*	S,*	2	5	HORVU3Hr1G018050.4	224	0.964286	0.0267857	0.00892857			0.99107	0.00893	382	0.586387	0.413613	0			1	0	0.00893	50	0.5	0.5	0			1	0	0.00893	88	0.0681818	0.931818	0			1	0	0.00893	132
chr3H	46751364	chr3H:46751364	G	A,*	CDS	ATG	ATA,*	M	I,*	N,*	2	5	HORVU3Hr1G018060.1,HORVU3Hr1G018060.2	224	0.964286	0.0267857	0.00892857			0.96429	0.03571	382	0.586387	0.413613	0			0.58639	0.41361	0.3779	50	0.5	0.5	0			0.5	0.5	0.46429	88	0.0681818	0.931818	0			0.06818	0.93182	0.89611	132
chr3H	51058257	chr3H:51058257	A	G	CDS	AAG	AGG	K	R	N	1	5	HORVU3Hr1G019060.1	224	0.0178571	0.982143				0.01786	0.98214	382	0.732984	0.267016				0.73298	0.26702	0.71512	50	1	0				1	0	0.98214	88	0.988636	0.0113636				0.98864	0.01136	0.97078	132
chr3H	56737924	chr3H:56737924	A	G	CDS	TGC	CGC	C	R	N	0	5	HORVU3Hr1G019650.1	224	0.982143	0.0178571				0.98214	0.01786	378	0.261905	0.738095				0.26191	0.7381	0.72023	50	0.92	0.08				0.92	0.08	0.06214	86	0.255814	0.744186				0.25581	0.74419	0.72633	132
chr3H	59841995	chr3H:59841995	T	G	CDS	ACA	CCA	T	P	N	0	5	HORVU3Hr1G019960.1	224	0.991071	0.00892857				0.99107	0.00893	382	0.329843	0.670157				0.32984	0.67016	0.66123	50	0.92	0.08				0.92	0.08	0.07107	88	0.204545	0.795455				0.20455	0.79546	0.78652	132
chr3H	62105713	chr3H:62105713	G	C	CDS	AGG	AGC	R	S	N	2	5	HORVU3Hr1G020200.10,HORVU3Hr1G020200.12,HORVU3Hr1G020200.13,HORVU3Hr1G020200.9	224	0.991071	0.00892857				0.99107	0.00893	382	0.301047	0.698953				0.30105	0.69895	0.69002	50	0.92	0.08				0.92	0.08	0.07107	88	0.136364	0.863636				0.13636	0.86364	0.85471	132
chr3H	88889542	chr3H:88889542	C	T	CDS	AGA	AAA	R	K	N	1	5	HORVU3Hr1G023810.11,HORVU3Hr1G023810.12,HORVU3Hr1G023810.13,HORVU3Hr1G023810.14,HORVU3Hr1G023810.16,HORVU3Hr1G023810.17,HORVU3Hr1G023810.18,HORVU3Hr1G023810.2,HORVU3Hr1G023810.20,HORVU3Hr1G023810.21,HORVU3Hr1G023810.24,HORVU3Hr1G023810.25,HORVU3Hr1G023810.26,HORVU3Hr1G023810.27,HORVU3Hr1G023810.30,HORVU3Hr1G023810.3,HORVU3Hr1G023810.31,HORVU3Hr1G023810.32,HORVU3Hr1G023810.4,HORVU3Hr1G023810.5,HOR…	224	0.0133929	0.986607				0.01339	0.98661	382	0.963351	0.0366492				0.96335	0.03665	0.94996	50	1	0				1	0	0.98661	88	1	0				1	0	0.98661	132
chr3H	88889542	chr3H:88889542	C	T	CDS	GAA	AAA	E	K	N	0	5	HORVU3Hr1G023810.22,HORVU3Hr1G023810.23	224	0.0133929	0.986607				0.01339	0.98661	382	0.963351	0.0366492				0.96335	0.03665	0.94996	50	1	0				1	0	0.98661	88	1	0				1	0	0.98661	132
chr3H	95699501	chr3H:95699501	G	A	CDS	CCT	TCT	P	S	N	0	5	HORVU3Hr1G024580.1	224	0.00892857	0.991071				0.00893	0.99107	382	0.950262	0.0497382				0.95026	0.04974	0.94133	50	1	0				1	0	0.99107	88	1	0				1	0	0.99107	132
chr3H	133984210	chr3H:133984210	A	G	CDS	TTG	TCG	L	S	N	1	5	HORVU3Hr1G029210.1,HORVU3Hr1G029210.10,HORVU3Hr1G029210.11,HORVU3Hr1G029210.12,HORVU3Hr1G029210.13,HORVU3Hr1G029210.2,HORVU3Hr1G029210.3,HORVU3Hr1G029210.4,HORVU3Hr1G029210.5,HORVU3Hr1G029210.6,HORVU3Hr1G029210.7,HORVU3Hr1G029210.8,HORVU3Hr1G029210.9	224	0.00892857	0.991071				0.00893	0.99107	382	0.609948	0.390052				0.60995	0.39005	0.60102	50	0.22	0.78				0.22	0.78	0.21107	88	0.329545	0.670455				0.32955	0.67046	0.32062	132
chr3H	150247525	chr3H:150247525	A	AC	CDS					indel			HORVU3Hr1G030830.1	224	0.0267857	0.973214						382	0.814136	0.185864						0.78735	50	0.5	0.5						0.473214	88	0.897727	0.102273						0.870941	132
chr3H	153316095	chr3H:153316095	T	C	CDS	TGG	CGG	W	R	N	0	5	HORVU3Hr1G031130.10,HORVU3Hr1G031130.11,HORVU3Hr1G031130.9	224	0.0133929	0.986607				0.01339	0.98661	382	0.806283	0.193717				0.80628	0.19372	0.79289	50	0.52	0.48				0.52	0.48	0.50661	88	0.897727	0.102273				0.89773	0.10227	0.88434	132
chr3H	163430092	chr3H:163430092	TC	T	CDS					indel			HORVU3Hr1G032200.1,HORVU3Hr1G032200.10,HORVU3Hr1G032200.5,HORVU3Hr1G032200.6,HORVU3Hr1G032200.4,HORVU3Hr1G032200.8	224	1	0						382	0.643979	0.356021						0.356021	50	1	0						0	88	0.886364	0.113636						0.113636	132
chr3H	515469319	chr3H:515469319	A	G	CDS	CTG	CCG	L	P	N	1	5	HORVU3Hr1G067930.1	224	0.0133929	0.986607				0.01339	0.98661	382	0.570681	0.429319				0.57068	0.42932	0.55729	50	0.26	0.74				0.26	0.74	0.24661	88	0.261364	0.738636				0.26136	0.73864	0.24797	132
chr3H	539932807	chr3H:539932807	C	T	CDS	GAT	AAT	D	N	N	0	5	HORVU3Hr1G071350.1,HORVU3Hr1G071350.10,HORVU3Hr1G071350.2,HORVU3Hr1G071350.4,HORVU3Hr1G071350.5,HORVU3Hr1G071350.7,HORVU3Hr1G071350.8,HORVU3Hr1G071350.9	224	0.982143	0.0178571				0.98214	0.01786	384	0.901042	0.0989583				0.90104	0.09896	0.0811	50	1	0				1	0	0.01786	90	1	0				1	0	0.01786	132
chr3H	556701755	chr3H:556701755	C	G,CCGCAGCCGCAG	CDS					N,indel			HORVU3Hr1G074040.2,HORVU3Hr1G074040.1,HORVU3Hr1G074040.3,HORVU3Hr1G074040.4,HORVU3Hr1G074040.5	224	0.0401786	0.928571	0.03125					382	0.729167	0.270833	0					0.688988	50	0.2	0.8	0					0.159821	90	0.8	0.2	0					0.759821	132
chr3H	559799463	chr3H:559799463	A	T	CDS	AGT	TGT	S	C	N	0	5	HORVU3Hr1G074770.1,HORVU3Hr1G074770.10,HORVU3Hr1G074770.11,HORVU3Hr1G074770.12,HORVU3Hr1G074770.2,HORVU3Hr1G074770.4,HORVU3Hr1G074770.5,HORVU3Hr1G074770.6,HORVU3Hr1G074770.7,HORVU3Hr1G074770.8,HORVU3Hr1G074770.9	224	0.982143	0.0178571				0.98214	0.01786	384	0.583333	0.416667				0.58333	0.41667	0.39881	50	0.68	0.32				0.68	0.32	0.30214	90	0.755556	0.244444				0.75556	0.24444	0.22658	132
chr3H	559882100	chr3H:559882100	C	A	CDS	TTC	TTA	F	L	N	2	5	HORVU3Hr1G074800.2	224	0.982143	0.0178571				0.98214	0.01786	384	0.583333	0.416667				0.58333	0.41667	0.39881	50	0.68	0.32				0.68	0.32	0.30214	90	0.755556	0.244444				0.75556	0.24444	0.22658	132
chr3H	568839897	chr3H:568839897	C	T	CDS	CGC	CAC	R	H	N	1	5	HORVU3Hr1G076500.6	224	0.991071	0.00892857				0.99107	0.00893	384	0.536458	0.463542				0.53646	0.46354	0.45461	50	0.78	0.22				0.78	0.22	0.21107	90	0.0666667	0.933333				0.06667	0.93333	0.9244	132
chr3H	585500942	chr3H:585500942	G	GCTGCTA	CDS					indel			HORVU3Hr1G079870.2,HORVU3Hr1G079870.1,HORVU3Hr1G079870.3,HORVU3Hr1G079870.4,HORVU3Hr1G079870.2	224	0.982143	0.0178571						384	0.792746	0.207254						0.189397	50	1	0						0.0178571	90	0.933333	0.0666667						0.04881	132
chr3H	608893787	chr3H:608893787	T	C	CDS	ATG	ACG	M	T	N	1	5	HORVU3Hr1G084720.1	216	0.0138889	0.986111				0.01389	0.98611	384	0.473958	0.526042				0.47396	0.52604	0.46007	50	1	0				1	0	0.98611	90	0.544444	0.455556				0.54444	0.45556	0.53055	132
chr3H	611134550	chr3H:611134550	G	A	CDS	CGC	CAC	R	H	N	1	5	HORVU3Hr1G085120.1	224	0.0178571	0.982143				0.01786	0.98214	382	0.670157	0.329843				0.67016	0.32984	0.6523	50	1	0				1	0	0.98214	90	0.777778	0.222222				0.77778	0.22222	0.75992	132
chr3H	611186040	chr3H:611186040	T	C	CDS	ACT	GCT	T	A	N	0	5	HORVU3Hr1G085150.1,HORVU3Hr1G085150.2,HORVU3Hr1G085150.3	224	0.0178571	0.982143				0.01786	0.98214	384	0.682292	0.317708				0.68229	0.31771	0.66443	50	1	0				1	0	0.98214	90	0.8	0.2				0.8	0.2	0.78214	132
chr3H	611186094	chr3H:611186094	A	C	CDS	TCC	GCC	S	A	N	0	5	HORVU3Hr1G085150.1,HORVU3Hr1G085150.2,HORVU3Hr1G085150.3	224	0.0178571	0.982143				0.01786	0.98214	384	0.677083	0.322917				0.67708	0.32292	0.65922	50	1	0				1	0	0.98214	90	0.777778	0.222222				0.77778	0.22222	0.75992	132
chr3H	615118522	chr3H:615118522	G	C	CDS	CAG	GAG	Q	E	N	0	5	HORVU3Hr1G086020.1,HORVU3Hr1G086020.3	224	0.991071	0.00892857				0.99107	0.00893	384	0.695312	0.304688				0.69531	0.30469	0.29576	50	0	1				0	1	0.99107	90	0.711111	0.288889				0.71111	0.28889	0.27996	132
chr3H	616217646	chr3H:616217646	C	A	CDS	GCT	TCT	A	S	N	0	5	HORVU3Hr1G086210.1,HORVU3Hr1G086210.2,HORVU3Hr1G086210.3,HORVU3Hr1G086210.4,HORVU3Hr1G086210.5,HORVU3Hr1G086210.6,HORVU3Hr1G086210.7,HORVU3Hr1G086210.8,HORVU3Hr1G086210.9	224	0.991071	0.00892857				0.99107	0.00893	384	0.294271	0.705729				0.29427	0.70573	0.6968	50	0.3	0.7				0.3	0.7	0.69107	90	0.111111	0.888889				0.11111	0.88889	0.87996	132
chr3H	616466817	chr3H:616466817	C	T	CDS	GGA	GAA	G	E	N	1	5	HORVU3Hr1G086270.12,HORVU3Hr1G086270.13,HORVU3Hr1G086270.14,HORVU3Hr1G086270.2,HORVU3Hr1G086270.3,HORVU3Hr1G086270.4,HORVU3Hr1G086270.6	224	1	0				1	0	384	0.330729	0.669271				0.33073	0.66927	0.66927	50	0.4	0.6				0.4	0.6	0.6	90	0.111111	0.888889				0.11111	0.88889	0.88889	132
chr3H	616467022	chr3H:616467022	A	G	CDS	TCA	CCA	S	P	N	0	5	HORVU3Hr1G086270.12,HORVU3Hr1G086270.13,HORVU3Hr1G086270.2,HORVU3Hr1G086270.3,HORVU3Hr1G086270.4,HORVU3Hr1G086270.6	224	1	0				1	0	384	0.335938	0.664062				0.33594	0.66406	0.66406	50	0.4	0.6				0.4	0.6	0.6	90	0.122222	0.877778				0.12222	0.87778	0.87778	132
chr3H	616561194	chr3H:616561194	C	A	CDS	GCT	TCT	A	S	N	0	5	HORVU3Hr1G086290.1,HORVU3Hr1G086290.10,HORVU3Hr1G086290.11,HORVU3Hr1G086290.12,HORVU3Hr1G086290.13,HORVU3Hr1G086290.14,HORVU3Hr1G086290.15,HORVU3Hr1G086290.16,HORVU3Hr1G086290.17,HORVU3Hr1G086290.18,HORVU3Hr1G086290.19,HORVU3Hr1G086290.2,HORVU3Hr1G086290.20,HORVU3Hr1G086290.21,HORVU3Hr1G086290.3,HORVU3Hr1G086290.4,HORVU3Hr1G086290.5,HORVU3Hr1G086290.6,HORVU3Hr1G086290.7,HORVU3Hr1G086290.8,HORVU3H…	224	1	0				1	0	384	0.330729	0.669271				0.33073	0.66927	0.66927	50	0.4	0.6				0.4	0.6	0.6	90	0.111111	0.888889				0.11111	0.88889	0.88889	132
chr3H	619316056	chr3H:619316056	C	G	CDS	GCT	CCT	A	P	N	0	5	HORVU3Hr1G086930.1	224	0.0178571	0.982143				0.01786	0.98214	380	0.844737	0.155263				0.84474	0.15526	0.82688	50	0.66	0.34				0.66	0.34	0.64214	90	0.988889	0.0111111				0.98889	0.01111	0.97103	128
chr3H	619640083	chr3H:619640083	C	A	CDS	CCC	CAC	P	H	N	1	5	HORVU3Hr1G087000.1,HORVU3Hr1G087000.3	224	0.00892857	0.991071				0.00893	0.99107	384	0.84375	0.15625				0.84375	0.15625	0.83482	50	0.96	0.04				0.96	0.04	0.95107	90	0.833333	0.166667				0.83333	0.16667	0.8244	132
chr3H	620569354	chr3H:620569354	A	G	CDS	AAA	AGA	K	R	N	1	5	HORVU3Hr1G087210.26	224	0.125	0.875				0.125	0.875	384	0.799479	0.200521				0.79948	0.20052	0.67448	50	0.92	0.08				0.92	0.08	0.795	90	1	0				1	0	0.875	132
chr3H	625592242	chr3H:625592242	A	G	CDS	CAG	CGG	Q	R	N	1	5	HORVU3Hr1G088690.2,HORVU3Hr1G088690.3,HORVU3Hr1G088690.4	224	0.982143	0.0178571				0.98214	0.01786	384	0.679688	0.320312				0.67969	0.32031	0.30245	50	0.64	0.36				0.64	0.36	0.34214	90	0.977778	0.0222222				0.97778	0.02222	0.00436	132
chr3H	636559023	chr3H:636559023	T	C	CDS	AAT	GAT	N	D	N	0	5	HORVU3Hr1G091840.1,HORVU3Hr1G091840.10,HORVU3Hr1G091840.11,HORVU3Hr1G091840.12,HORVU3Hr1G091840.13,HORVU3Hr1G091840.14,HORVU3Hr1G091840.2,HORVU3Hr1G091840.3,HORVU3Hr1G091840.4,HORVU3Hr1G091840.5,HORVU3Hr1G091840.6,HORVU3Hr1G091840.7,HORVU3Hr1G091840.9	224	0.0669643	0.933036				0.06696	0.93304	382	0.764398	0.235602				0.7644	0.2356	0.69744	50	0.1	0.9				0.1	0.9	0.03304	90	0.855556	0.144444				0.85556	0.14444	0.7886	132
chr3H	640892461	chr3H:640892461	G	C	CDS	GAG	GAC	E	D	N	2	5	HORVU3Hr1G093110.10,HORVU3Hr1G093110.11,HORVU3Hr1G093110.4,HORVU3Hr1G093110.6,HORVU3Hr1G093110.7,HORVU3Hr1G093110.9	224	0.00892857	0.991071				0.00893	0.99107	384	0.692708	0.307292				0.69271	0.30729	0.68378	50	0	1				0	1	0.00893	90	0.755556	0.244444				0.75556	0.24444	0.74663	132
chr3H	640900446	chr3H:640900446	T	C	CDS	ACA	GCA	T	A	N	0	5	HORVU3Hr1G093120.10,HORVU3Hr1G093120.2,HORVU3Hr1G093120.4,HORVU3Hr1G093120.5,HORVU3Hr1G093120.6,HORVU3Hr1G093120.8,HORVU3Hr1G093120.9	224	0.00892857	0.991071				0.00893	0.99107	384	0.690104	0.309896				0.6901	0.3099	0.68117	50	0	1				0	1	0.00893	90	0.755556	0.244444				0.75556	0.24444	0.74663	132
chr3H	640900592	chr3H:640900592	G	C	CDS	ACG	AGG	T	R	N	1	5	HORVU3Hr1G093120.10,HORVU3Hr1G093120.2,HORVU3Hr1G093120.4,HORVU3Hr1G093120.5,HORVU3Hr1G093120.6,HORVU3Hr1G093120.8,HORVU3Hr1G093120.9	224	0.00892857	0.991071				0.00893	0.99107	384	0.690104	0.309896				0.6901	0.3099	0.68117	50	0.02	0.98				0.02	0.98	0.01107	90	0.755556	0.244444				0.75556	0.24444	0.74663	132
chr3H	648367214	chr3H:648367214	C	T	CDS	CGA	TGA	R	@	N	0	5	HORVU3Hr1G094940.11	222	0.0225225	0.977477				0.02252	0.97748	382	0.696335	0.303665				0.69634	0.30367	0.67382	50	0.22	0.78				0.22	0.78	0.19748	88	0.568182	0.431818				0.56818	0.43182	0.54566	132
chr3H	649125353	chr3H:649125353	T	TAC	CDS					indel			HORVU3Hr1G095200.10,HORVU3Hr1G095200.5,HORVU3Hr1G095200.6,HORVU3Hr1G095200.8,HORVU3Hr1G095200.9,HORVU3Hr1G095200.13,HORVU3Hr1G095190.4,HORVU3Hr1G095200.14,HORVU3Hr1G095190.3	222	0.0045045	0.995495						376	0.640212	0.359788						0.635707	50	0.2	0.8						0.195495	90	0.611111	0.388889						0.606606	126
chr3H	650751340	chr3H:650751340	A	T	CDS	CAA	CAT	Q	H	N	2	5	HORVU3Hr1G095760.14,HORVU3Hr1G095760.15,HORVU3Hr1G095760.17,HORVU3Hr1G095760.18,HORVU3Hr1G095760.20	224	0.982143	0.0178571				0.98214	0.01786	384	0.289062	0.710938				0.28906	0.71094	0.69308	50	0.8	0.2				0.8	0.2	0.18214	90	0.177778	0.822222				0.17778	0.82222	0.80436	132
chr3H	653547799	chr3H:653547799	A	G	CDS	CTG	CCG	L	P	N	1	5	HORVU3Hr1G096550.1,HORVU3Hr1G096550.2,HORVU3Hr1G096550.4,HORVU3Hr1G096550.7,HORVU3Hr1G096550.8,HORVU3Hr1G096550.9	224	0.0223214	0.977679				0.02232	0.97768	384	0.674479	0.325521				0.67448	0.32552	0.65216	50	0.3	0.7				0.3	0.7	0.27768	90	0.922222	0.0777778				0.92222	0.07778	0.8999	132
chr3H	653803674	chr3H:653803674	T	C	CDS	ACA	GCA	T	A	N	0	5	HORVU3Hr1G096660.1,HORVU3Hr1G096660.12,HORVU3Hr1G096660.2,HORVU3Hr1G096660.3,HORVU3Hr1G096660.7	224	0	1				0	1	384	0.664062	0.335938				0.66406	0.33594	0.66406	50	0.04	0.96				0.04	0.96	0.04	90	0.977778	0.0222222				0.97778	0.02222	0.97778	132
chr3H	688723587	chr3H:688723587	T	A	CDS	ACC	TCC	T	S	N	0	5	HORVU3Hr1G113560.1	224	0.0178571	0.982143				0.01786	0.98214	384	0.789062	0.210938				0.78906	0.21094	0.7712	50	0.58	0.42				0.58	0.42	0.56214	90	0.644444	0.355556				0.64444	0.35556	0.62658	132
chr3H	688963428	chr3H:688963428	C	T	CDS	GGA	AGA	G	R	N	0	5	HORVU3Hr1G113720.1,HORVU3Hr1G113720.11,HORVU3Hr1G113720.12,HORVU3Hr1G113720.13,HORVU3Hr1G113720.2,HORVU3Hr1G113720.22,HORVU3Hr1G113720.28,HORVU3Hr1G113720.3,HORVU3Hr1G113720.31,HORVU3Hr1G113720.32,HORVU3Hr1G113720.33,HORVU3Hr1G113720.34,HORVU3Hr1G113720.35,HORVU3Hr1G113720.38,HORVU3Hr1G113720.39,HORVU3Hr1G113720.40,HORVU3Hr1G113720.41,HORVU3Hr1G113720.43,HORVU3Hr1G113720.44,HORVU3Hr1G113720.6,HOR…	224	0.0357143	0.964286				0.03571	0.96429	384	0.804688	0.195312				0.80469	0.19531	0.76898	50	0.62	0.38				0.62	0.38	0.58429	90	0.622222	0.377778				0.62222	0.37778	0.58651	132
chr3H	690683311	chr3H:690683311	A	C	CDS	GAA	GAC	E	D	N	2	5	HORVU3Hr1G114310.1,HORVU3Hr1G114310.10,HORVU3Hr1G114310.11,HORVU3Hr1G114310.13,HORVU3Hr1G114310.14,HORVU3Hr1G114310.15,HORVU3Hr1G114310.16,HORVU3Hr1G114310.2,HORVU3Hr1G114310.3,HORVU3Hr1G114310.4,HORVU3Hr1G114310.5,HORVU3Hr1G114310.6,HORVU3Hr1G114310.7,HORVU3Hr1G114310.8,HORVU3Hr1G114310.9	224	0.0223214	0.977679				0.02232	0.97768	382	0.882199	0.117801				0.8822	0.1178	0.85988	50	0.58	0.42				0.58	0.42	0.55768	90	0.977778	0.0222222				0.97778	0.02222	0.95546	132
chr3H	690683312	chr3H:690683312	A	C	CDS	AAA	CAA	K	Q	N	0	5	HORVU3Hr1G114310.1,HORVU3Hr1G114310.10,HORVU3Hr1G114310.11,HORVU3Hr1G114310.13,HORVU3Hr1G114310.14,HORVU3Hr1G114310.15,HORVU3Hr1G114310.16,HORVU3Hr1G114310.2,HORVU3Hr1G114310.3,HORVU3Hr1G114310.4,HORVU3Hr1G114310.5,HORVU3Hr1G114310.6,HORVU3Hr1G114310.7,HORVU3Hr1G114310.8,HORVU3Hr1G114310.9	224	0.0223214	0.977679				0.02232	0.97768	382	0.882199	0.117801				0.8822	0.1178	0.85988	50	0.58	0.42				0.58	0.42	0.55768	90	0.977778	0.0222222				0.97778	0.02222	0.95546	132
chr3H	692261055	chr3H:692261055	T	A	CDS	CTG	CAG	L	Q	N	1	5	HORVU3Hr1G114990.4,HORVU3Hr1G114990.6	216	0.0601852	0.939815				0.06019	0.93982	382	0.963351	0.0366492				0.96335	0.03665	0.90316	50	0.96	0.04				0.96	0.04	0.89981	90	0.977778	0.0222222				0.97778	0.02222	0.91759	130
chr3H	699064721	chr3H:699064721	C	T	CDS	TCG	TTG	S	L	N	1	5	HORVU3Hr1G117680.29	224	0.00446429	0.995536				0.00446	0.99554	384	0.596354	0.403646				0.59635	0.40365	0.59189	50	0.16	0.84				0.16	0.84	0.15554	90	0.555556	0.444444				0.55556	0.44444	0.5511	132
chr4H	678345	chr4H:678345	C	A	CDS	GCT	TCT	A	S	N	0	5	HORVU4Hr1G000350.1,HORVU4Hr1G000350.10,HORVU4Hr1G000350.11,HORVU4Hr1G000350.12,HORVU4Hr1G000350.13,HORVU4Hr1G000350.14,HORVU4Hr1G000350.15,HORVU4Hr1G000350.16,HORVU4Hr1G000350.17,HORVU4Hr1G000350.18,HORVU4Hr1G000350.19,HORVU4Hr1G000350.2,HORVU4Hr1G000350.20,HORVU4Hr1G000350.21,HORVU4Hr1G000350.22,HORVU4Hr1G000350.23,HORVU4Hr1G000350.24,HORVU4Hr1G000350.25,HORVU4Hr1G000350.26,HORVU4Hr1G000350.27,H…	216	0.990741	0.00925926				0.99074	0.00926	360	0.586111	0.413889				0.58611	0.41389	0.40463	46	0.0434783	0.956522				0.04348	0.95652	0.94726	88	0.931818	0.0681818				0.93182	0.06818	0.05892	116
chr4H	5999236	chr4H:5999236	T	C	CDS	TAC	CAC	Y	H	N	0	5	HORVU4Hr1G002980.2	224	0	1				0	1	380	0.755263	0.244737				0.75526	0.24474	0.75526	50	0.72	0.28				0.72	0.28	0.72	88	0.988636	0.0113636				0.98864	0.01136	0.98864	130
chr4H	17360630	chr4H:17360630	A	G,AGAATGTG	CDS					N,indel			HORVU4Hr1G007000.1,HORVU4Hr1G007000.3,HORVU4Hr1G007010.1	224	0.00892857	0.955357	0.0357143					380	0.6	0.4	0					0.591071	50	1	0	0					0.991071	88	0.886364	0.113636	0					0.877435	132
chr4H	23257179	chr4H:23257179	T	C	CDS	GTC	GCC	V	A	N	1	5	HORVU4Hr1G008480.1,HORVU4Hr1G008480.2	224	0.0178571	0.982143				0.01786	0.98214	382	0.620419	0.379581				0.62042	0.37958	0.60256	50	0.34	0.66				0.34	0.66	0.32214	88	0.284091	0.715909				0.28409	0.71591	0.26623	132
chr4H	26358584	chr4H:26358584	A	G	CDS	GTC	GCC	V	A	N	1	5	HORVU4Hr1G009310.1,HORVU4Hr1G009310.2,HORVU4Hr1G009310.8,HORVU4Hr1G009310.9	224	0.991071	0.00892857				0.99107	0.00893	382	0.746073	0.253927				0.74607	0.25393	0.245	50	0.02	0.98				0.02	0.98	0.97107	88	0.886364	0.113636				0.88636	0.11364	0.10471	132
chr4H	26500988	chr4H:26500988	C	T	CDS	TCA	TTA	S	L	N	1	5	HORVU4Hr1G009340.1,HORVU4Hr1G009340.2,HORVU4Hr1G009340.3,HORVU4Hr1G009340.4,HORVU4Hr1G009340.5	224	0.991071	0.00892857				0.99107	0.00893	382	0.709424	0.290576				0.70942	0.29058	0.28165	50	0.02	0.98				0.02	0.98	0.97107	88	0.875	0.125				0.875	0.125	0.11607	132
chr4H	28891547	chr4H:28891547	T	C	CDS	TGC	CGC	C	R	N	0	5	HORVU4Hr1G009820.3,HORVU4Hr1G009820.4	222	0.0045045	0.995495				0.0045	0.9955	382	0.638743	0.361257				0.63874	0.36126	0.63424	50	0.08	0.92				0.08	0.92	0.0755	88	0.352273	0.647727				0.35227	0.64773	0.34777	132
chr4H	28891805	chr4H:28891805	A	G	CDS	AAG	GAG	K	E	N	0	5	HORVU4Hr1G009820.3,HORVU4Hr1G009820.4	208	0.00961538	0.990385				0.00962	0.99039	382	0.625654	0.374346				0.62565	0.37435	0.61603	50	0.04	0.96				0.04	0.96	0.03038	88	0.340909	0.659091				0.34091	0.65909	0.33129	132
chr4H	28891874	chr4H:28891874	T	G,A	CDS	TCG	GCG,ACG	S	A,T	N,N	0	5	HORVU4Hr1G009820.3,HORVU4Hr1G009820.4,HORVU4Hr1G009820.5	222	0.00900901	0.977477	0.0135135			0.00901	0.99099	382	0.65445	0.34555	0			0.65445	0.34555	0.64544	50	0.06	0.94	0			0.06	0.94	0.05099	88	0.397727	0.602273	0			0.39773	0.60227	0.38872	132
chr4H	29013428	chr4H:29013428	G	A	CDS	GAG	AAG	E	K	N	0	5	HORVU4Hr1G009900.1,HORVU4Hr1G009900.2,HORVU4Hr1G009900.3	224	0.00446429	0.995536				0.00446	0.99554	382	0.641361	0.358639				0.64136	0.35864	0.6369	50	0.04	0.96				0.04	0.96	0.03554	88	0.386364	0.613636				0.38636	0.61364	0.3819	132
chr4H	29013431	chr4H:29013431	C	G	CDS	CAG	GAG	Q	E	N	0	5	HORVU4Hr1G009900.1,HORVU4Hr1G009900.2,HORVU4Hr1G009900.3	224	0	1				0	1	382	0.641361	0.358639				0.64136	0.35864	0.64136	50	0.04	0.96				0.04	0.96	0.04	88	0.386364	0.613636				0.38636	0.61364	0.38636	132
chr4H	29013573	chr4H:29013573	C	T	CDS	ACG	ATG	T	M	N	1	5	HORVU4Hr1G009900.1,HORVU4Hr1G009900.2,HORVU4Hr1G009900.3	224	0	1				0	1	382	0.620419	0.379581				0.62042	0.37958	0.62042	50	0.04	0.96				0.04	0.96	0.04	88	0.295455	0.704545				0.29546	0.70455	0.29546	132
chr4H	29523493	chr4H:29523493	T	C	CDS	TGT	CGT	C	R	N	0	5	HORVU4Hr1G010020.2,HORVU4Hr1G010020.7,HORVU4Hr1G010020.8	224	0.00892857	0.991071				0.00893	0.99107	382	0.641361	0.358639				0.64136	0.35864	0.63243	50	0.06	0.94				0.06	0.94	0.05107	88	0.397727	0.602273				0.39773	0.60227	0.3888	132
chr4H	30201964	chr4H:30201964	T	G	CDS	TCA	GCA	S	A	N	0	5	HORVU4Hr1G010140.1,HORVU4Hr1G010140.2,HORVU4Hr1G010140.3	224	0.0267857	0.973214				0.02679	0.97321	382	0.76178	0.23822				0.76178	0.23822	0.73499	50	0.04	0.96				0.04	0.96	0.01321	88	0.977273	0.0227273				0.97727	0.02273	0.95048	132
chr4H	34931041	chr4H:34931041	G	C,*	CDS	ACC	AGC,*	T	S,*	N,*	1	5	HORVU4Hr1G011320.1,HORVU4Hr1G011320.4	216	0.944444	0.0555556	0			0.94444	0.05556	336	0.175595	0.797619	0.0267857			0.1756	0.8244	0.76884	44	0.568182	0.227273	0.204545			0.56818	0.43182	0.37626	74	0	1	0			0	1	0.94444	116
chr4H	41618463	chr4H:41618463	T	G	CDS	TTT	TTG	F	L	N	2	5	HORVU4Hr1G012480.1,HORVU4Hr1G012480.9,HORVU4Hr1G012480.11,HORVU4Hr1G012480.12,HORVU4Hr1G012480.13,HORVU4Hr1G012480.14,HORVU4Hr1G012480.15,HORVU4Hr1G012480.16,HORVU4Hr1G012480.17,HORVU4Hr1G012480.18,HORVU4Hr1G012480.19,HORVU4Hr1G012480.2,HORVU4Hr1G012480.20,HORVU4Hr1G012480.21,HORVU4Hr1G012480.22,HORVU4Hr1G012480.3,HORVU4Hr1G012480.4,HORVU4Hr1G012480.5,HORVU4Hr1G012480.6,HORVU4Hr1G012480.7,HORVU4H…	224	0.991071	0.00892857				0.99107	0.00893	382	0.374346	0.625654				0.37435	0.62565	0.61672	50	0.98	0.02				0.98	0.02	0.01107	88	0.693182	0.306818				0.69318	0.30682	0.29789	132
chr4H	42826499	chr4H:42826499	C	A	CDS	CAG	CAT	Q	H	N	2	5	HORVU4Hr1G012700.2	224	0.982143	0.0178571				0.98214	0.01786	382	0.327225	0.672775				0.32723	0.67278	0.65491	50	0.98	0.02				0.98	0.02	0.00214	88	0.5	0.5				0.5	0.5	0.48214	132
chr4H	50778134	chr4H:50778134	C	T	CDS	GCG	GTG	A	V	N	1	5	HORVU4Hr1G014010.2,HORVU4Hr1G014010.4	224	0.955357	0.0446429				0.95536	0.04464	382	0.774869	0.225131				0.77487	0.22513	0.18049	50	0.28	0.72				0.28	0.72	0.67536	88	0.954545	0.0454545				0.95455	0.04545	0.00081	132
chr4H	52197547	chr4H:52197547	C	T	CDS	AGT	AAT	S	N	N	1	5	HORVU4Hr1G014290.9,HORVU4Hr1G014290.11,HORVU4Hr1G014290.12,HORVU4Hr1G014290.13,HORVU4Hr1G014290.16,HORVU4Hr1G014290.19,HORVU4Hr1G014290.20,HORVU4Hr1G014290.21,HORVU4Hr1G014290.22,HORVU4Hr1G014290.23,HORVU4Hr1G014290.24,HORVU4Hr1G014290.25,HORVU4Hr1G014290.26,HORVU4Hr1G014290.27,HORVU4Hr1G014290.28,HORVU4Hr1G014290.29,HORVU4Hr1G014290.30,HORVU4Hr1G014290.31,HORVU4Hr1G014290.34,HORVU4Hr1G014290.35,…	224	0.991071	0.00892857				0.99107	0.00893	382	0.374346	0.625654				0.37435	0.62565	0.61672	50	0.14	0.86				0.14	0.86	0.85107	88	0.522727	0.477273				0.52273	0.47727	0.46834	132
chr4H	53046291	chr4H:53046291	C	T	CDS	GAG	AAG	E	K	N	0	5	HORVU4Hr1G014490.1,HORVU4Hr1G014490.2,HORVU4Hr1G014490.3,HORVU4Hr1G014490.4,HORVU4Hr1G014490.5,HORVU4Hr1G014490.6	224	0.991071	0.00892857				0.99107	0.00893	382	0.356021	0.643979				0.35602	0.64398	0.63505	50	0.12	0.88				0.12	0.88	0.87107	88	0.5	0.5				0.5	0.5	0.49107	132
chr4H	58094403	chr4H:58094403	C	A	CDS	CAC	CAA	H	Q	N	2	5	HORVU4Hr1G015230.1	224	0.00446429	0.995536				0.00446	0.99554	380	0.713158	0.286842				0.71316	0.28684	0.7087	50	1	0				1	0	0.99554	86	0.534884	0.465116				0.53488	0.46512	0.53042	132
chr4H	94160679	chr4H:94160679	G	A	CDS	TCC	TTC	S	F	N	1	5	HORVU4Hr1G019520.11,HORVU4Hr1G019520.12,HORVU4Hr1G019520.2,HORVU4Hr1G019520.3,HORVU4Hr1G019520.4,HORVU4Hr1G019520.5,HORVU4Hr1G019520.6,HORVU4Hr1G019520.9	224	0.991071	0.00892857				0.99107	0.00893	382	0.840314	0.159686				0.84031	0.15969	0.15076	50	0	1				0	1	0.99107	88	0.988636	0.0113636				0.98864	0.01136	0.00243	132
chr4H	96364796	chr4H:96364796	C	T	CDS	GCA	GTA	A	V	N	1	5	HORVU4Hr1G019910.1,HORVU4Hr1G019910.12,HORVU4Hr1G019910.13,HORVU4Hr1G019910.5,HORVU4Hr1G019910.6,HORVU4Hr1G019910.7,HORVU4Hr1G019910.8,HORVU4Hr1G019910.9	224	0.991071	0.00892857				0.99107	0.00893	382	0.578534	0.421466				0.57853	0.42147	0.41254	50	1	0				1	0	0.00893	88	0.659091	0.340909				0.65909	0.34091	0.33198	132
chr4H	97629197	chr4H:97629197	A	G	CDS	AAT	GAT	N	D	N	0	5	HORVU4Hr1G020070.11,HORVU4Hr1G020070.12,HORVU4Hr1G020070.13,HORVU4Hr1G020070.15,HORVU4Hr1G020070.16,HORVU4Hr1G020070.17,HORVU4Hr1G020070.18,HORVU4Hr1G020070.22,HORVU4Hr1G020070.24,HORVU4Hr1G020070.29,HORVU4Hr1G020070.3,HORVU4Hr1G020070.30,HORVU4Hr1G020070.33,HORVU4Hr1G020070.36,HORVU4Hr1G020070.37,HORVU4Hr1G020070.40,HORVU4Hr1G020070.41,HORVU4Hr1G020070.42,HORVU4Hr1G020070.43,HORVU4Hr1G020070.46,…	224	1	0				1	0	382	0.837696	0.162304				0.8377	0.1623	0.1623	50	0	1				0	1	1	88	1	0				1	0	0	132
chr4H	102369902	chr4H:102369902	T	C	CDS	CAA	CGA	Q	R	N	1	5	HORVU4Hr1G020660.1,HORVU4Hr1G020660.2,HORVU4Hr1G020660.3	224	0.00892857	0.991071				0.00893	0.99107	382	0.549738	0.450262				0.54974	0.45026	0.54081	50	0	1				0	1	0.00893	88	0.375	0.625				0.375	0.625	0.36607	132
chr4H	102384600	chr4H:102384600	G	A	CDS	CCT	CTT	P	L	N	1	5	HORVU4Hr1G020660.1,HORVU4Hr1G020660.2	224	0.00892857	0.991071				0.00893	0.99107	382	0.575916	0.424084				0.57592	0.42408	0.56699	50	0.06	0.94				0.06	0.94	0.05107	88	0.443182	0.556818				0.44318	0.55682	0.43425	132
chr4H	102654580	chr4H:102654580	G	A	CDS	CCC	TCC	P	S	N	0	5	HORVU4Hr1G020680.10	224	1	0				1	0	382	0.856021	0.143979				0.85602	0.14398	0.14398	50	0	1				0	1	1	88	1	0				1	0	0	132
chr4H	103823401	chr4H:103823401	A	C	CDS	TAT	GAT	Y	D	N	0	5	HORVU4Hr1G020750.2,HORVU4Hr1G020750.4	224	0	1				0	1	382	0.717277	0.282723				0.71728	0.28272	0.71728	50	0.08	0.92				0.08	0.92	0.08	88	0.590909	0.409091				0.59091	0.40909	0.59091	132
chr4H	105221914	chr4H:105221914	A	G	CDS	AAT	GAT	N	D	N	0	5	HORVU4Hr1G020920.1	224	0.00892857	0.991071				0.00893	0.99107	382	0.698953	0.301047				0.69895	0.30105	0.69002	50	0.24	0.76				0.24	0.76	0.23107	88	0.522727	0.477273				0.52273	0.47727	0.5138	132
chr4H	105457226	chr4H:105457226	C	T	CDS	AGG	AAG	R	K	N	1	5	HORVU4Hr1G020970.1,HORVU4Hr1G020970.5	224	0	1				0	1	382	0.727749	0.272251				0.72775	0.27225	0.72775	50	0.08	0.92				0.08	0.92	0.08	88	0.636364	0.363636				0.63636	0.36364	0.63636	132
chr4H	105736042	chr4H:105736042	G	T	CDS	AGG	ATG	R	M	N	1	5	HORVU4Hr1G020990.1,HORVU4Hr1G020990.10,HORVU4Hr1G020990.11,HORVU4Hr1G020990.12,HORVU4Hr1G020990.13,HORVU4Hr1G020990.14,HORVU4Hr1G020990.15,HORVU4Hr1G020990.16,HORVU4Hr1G020990.17,HORVU4Hr1G020990.18,HORVU4Hr1G020990.19,HORVU4Hr1G020990.2,HORVU4Hr1G020990.20,HORVU4Hr1G020990.21,HORVU4Hr1G020990.22,HORVU4Hr1G020990.23,HORVU4Hr1G020990.24,HORVU4Hr1G020990.25,HORVU4Hr1G020990.26,HORVU4Hr1G020990.27,H…	224	0	1				0	1	382	0.717277	0.282723				0.71728	0.28272	0.71728	50	0.04	0.96				0.04	0.96	0.04	88	0.625	0.375				0.625	0.375	0.625	132
chr4H	105738018	chr4H:105738018	C	G	CDS	TCC	TGC	S	C	N	1	5	HORVU4Hr1G020990.12,HORVU4Hr1G020990.15,HORVU4Hr1G020990.27,HORVU4Hr1G020990.3,HORVU4Hr1G020990.5,HORVU4Hr1G020990.6,HORVU4Hr1G020990.9	224	0	1				0	1	382	0.735602	0.264398				0.7356	0.2644	0.7356	50	0.1	0.9				0.1	0.9	0.1	88	0.625	0.375				0.625	0.375	0.625	132
chr4H	109685737	chr4H:109685737	G	A	CDS	GGT	GAT	G	D	N	1	5	HORVU4Hr1G021390.8	224	0	1				0	1	382	0.798429	0.201571				0.79843	0.20157	0.79843	50	0.08	0.92				0.08	0.92	0.08	88	0.795455	0.204545				0.79546	0.20455	0.79546	132
chr4H	110695947	chr4H:110695947	A	AT	CDS					indel			HORVU4Hr1G021520.2	222	0	1						382	0.793194	0.206806						0.793194	50	0.04	0.96						0.04	88	0.795455	0.204545						0.795455	132
chr4H	110696450	chr4H:110696450	G	C	CDS	TGC	TGG	C	W	N	2	5	HORVU4Hr1G021520.3	224	0	1				0	1	382	0.782723	0.217277				0.78272	0.21728	0.78272	50	0.06	0.94				0.06	0.94	0.06	88	0.772727	0.227273				0.77273	0.22727	0.77273	132
chr4H	114789385	chr4H:114789385	G	A	CDS	ACG	ATG	T	M	N	1	5	HORVU4Hr1G021960.1,HORVU4Hr1G021960.10,HORVU4Hr1G021960.11,HORVU4Hr1G021960.12,HORVU4Hr1G021960.13,HORVU4Hr1G021960.14,HORVU4Hr1G021960.15,HORVU4Hr1G021960.16,HORVU4Hr1G021960.2,HORVU4Hr1G021960.3,HORVU4Hr1G021960.4,HORVU4Hr1G021960.5,HORVU4Hr1G021960.6,HORVU4Hr1G021960.7,HORVU4Hr1G021960.8,HORVU4Hr1G021960.9	224	0	1				0	1	382	0.793194	0.206806				0.79319	0.20681	0.79319	50	0.06	0.94				0.06	0.94	0.06	88	0.806818	0.193182				0.80682	0.19318	0.80682	132
chr4H	114791229	chr4H:114791229	A	G	CDS	TCG	CCG	S	P	N	0	5	HORVU4Hr1G021960.17	218	0.00917431	0.990826				0.00917	0.99083	380	0.810526	0.189474				0.81053	0.18947	0.80136	50	0.12	0.88				0.12	0.88	0.11083	88	0.829545	0.170455				0.82955	0.17046	0.82038	130
chr4H	116837330	chr4H:116837330	G	C	CDS	CAG	CAC	Q	H	N	2	5	HORVU4Hr1G022110.6,HORVU4Hr1G022110.7	224	0	1				0	1	380	0.794737	0.205263				0.79474	0.20526	0.79474	50	0.08	0.92				0.08	0.92	0.08	88	0.784091	0.215909				0.78409	0.21591	0.78409	130
chr4H	117133736	chr4H:117133736	T	C	CDS	ACC	GCC	T	A	N	0	5	HORVU4Hr1G022180.1	216	0.00925926	0.990741				0.00926	0.99074	376	0.789894	0.210106				0.78989	0.21011	0.78063	50	0.08	0.92				0.08	0.92	0.07074	86	0.790698	0.209302				0.7907	0.2093	0.78144	130
chr4H	117134686	chr4H:117134686	T	C	CDS	CAC	CGC	H	R	N	1	5	HORVU4Hr1G022210.1	224	0	1				0	1	380	0.794737	0.205263				0.79474	0.20526	0.79474	50	0.04	0.96				0.04	0.96	0.04	88	0.806818	0.193182				0.80682	0.19318	0.80682	130
chr4H	118784365	chr4H:118784365	A	C	CDS	CAC	CCC	H	P	N	1	5	HORVU4Hr1G022530.1	220	0.00454545	0.995455				0.00455	0.99546	380	0.797368	0.202632				0.79737	0.20263	0.79282	50	0.06	0.94				0.06	0.94	0.05545	88	0.818182	0.181818				0.81818	0.18182	0.81363	130
chr4H	118867833	chr4H:118867833	A	G	CDS	GAA	GGA	E	G	N	1	5	HORVU4Hr1G022540.1,HORVU4Hr1G022540.3,HORVU4Hr1G022540.4,HORVU4Hr1G022540.5	224	0.00446429	0.995536				0.00446	0.99554	382	0.795812	0.204188				0.79581	0.20419	0.79135	50	0.04	0.96				0.04	0.96	0.03554	88	0.818182	0.181818				0.81818	0.18182	0.81372	132
chr4H	120683213	chr4H:120683213	C	G	CDS	ACA	AGA	T	R	N	1	5	HORVU4Hr1G022720.11,HORVU4Hr1G022720.13,HORVU4Hr1G022720.3,HORVU4Hr1G022720.4,HORVU4Hr1G022720.9	224	0	1				0	1	382	0.798429	0.201571				0.79843	0.20157	0.79843	50	0.06	0.94				0.06	0.94	0.06	88	0.806818	0.193182				0.80682	0.19318	0.80682	132
chr4H	123794162	chr4H:123794162	A	C,T	CDS	TTA	TTC,TTT	L	F,F	N,N	2	5	HORVU4Hr1G023100.30,HORVU4Hr1G023100.32,HORVU4Hr1G023100.33	224	0	0.977679	0.0223214			0	1	382	0.541885	0.458115	0			0.54189	0.45812	0.54189	50	0.02	0.98	0			0.02	0.98	0.02	88	0.329545	0.670455	0			0.32955	0.67046	0.32955	132
chr4H	155793959	chr4H:155793959	T	G	CDS	TTG	GTG	L	V	N	0	5	HORVU4Hr1G026160.10,HORVU4Hr1G026160.4,HORVU4Hr1G026160.5,HORVU4Hr1G026160.6,HORVU4Hr1G026160.7,HORVU4Hr1G026160.8,HORVU4Hr1G026160.9	224	0.00892857	0.991071				0.00893	0.99107	382	0.777487	0.222513				0.77749	0.22251	0.76856	50	0.06	0.94				0.06	0.94	0.05107	88	0.795455	0.204545				0.79546	0.20455	0.78653	132
chr4H	169008802	chr4H:169008802	C	A	CDS	ACA	AAA	T	K	N	1	5	HORVU4Hr1G027480.1,HORVU4Hr1G027480.2,HORVU4Hr1G027480.3	224	0.00892857	0.991071				0.00893	0.99107	382	0.769634	0.230366				0.76963	0.23037	0.7607	50	0.04	0.96				0.04	0.96	0.03107	88	0.840909	0.159091				0.84091	0.15909	0.83198	132
chr4H	181560213	chr4H:181560213	G	C,A	CDS	CCC	GCC,TCC	P	A,S	N,N	0	5	HORVU4Hr1G028780.1,HORVU4Hr1G028780.2,HORVU4Hr1G028780.3,HORVU4Hr1G028780.6,HORVU4Hr1G028780.7,HORVU4Hr1G028780.8	224	0.00892857	0.973214	0.0178571			0.00893	0.99107	382	0.76178	0.23822	0			0.76178	0.23822	0.75285	50	0.04	0.96	0			0.04	0.96	0.03107	88	0.840909	0.159091	0			0.84091	0.15909	0.83198	132
chr4H	181560213	chr4H:181560213	G	C,A	CDS	CCC	CGC,CTC	P	R,L	N,N	1	5	HORVU4Hr1G028780.5	224	0.00892857	0.973214	0.0178571			0.00893	0.99107	382	0.76178	0.23822	0			0.76178	0.23822	0.75285	50	0.04	0.96	0			0.04	0.96	0.03107	88	0.840909	0.159091	0			0.84091	0.15909	0.83198	132
chr4H	181560213	chr4H:181560213	G	C,A	CDS	GGG	GCG,GAG	G	A,E	N,N	1	5	HORVU4Hr1G028790.1	224	0.00892857	0.973214	0.0178571			0.00893	0.99107	382	0.76178	0.23822	0			0.76178	0.23822	0.75285	50	0.04	0.96	0			0.04	0.96	0.03107	88	0.840909	0.159091	0			0.84091	0.15909	0.83198	132
chr4H	185079795	chr4H:185079795	C	G	CDS	CAC	CAG	H	Q	N	2	5	HORVU4Hr1G029160.1	210	0.00952381	0.990476				0.00952	0.99048	360	0.769444	0.230556				0.76944	0.23056	0.75992	46	0.0869565	0.913043				0.08696	0.91304	0.07744	82	0.841463	0.158537				0.84146	0.15854	0.83194	124
chr4H	200348270	chr4H:200348270	T	C	CDS	ATC	GTC	I	V	N	0	5	HORVU4Hr1G030730.7	224	0.00892857	0.991071				0.00893	0.99107	382	0.764398	0.235602				0.7644	0.2356	0.75547	50	0.04	0.96				0.04	0.96	0.03107	88	0.829545	0.170455				0.82955	0.17046	0.82062	132
chr4H	203916236	chr4H:203916236	G	C	CDS	TGC	TCC	C	S	N	1	5	HORVU4Hr1G031000.1,HORVU4Hr1G031000.2	224	0.00892857	0.991071				0.00893	0.99107	382	0.769634	0.230366				0.76963	0.23037	0.7607	50	0.06	0.94				0.06	0.94	0.05107	88	0.840909	0.159091				0.84091	0.15909	0.83198	132
chr4H	205991817	chr4H:205991817	A	G	CDS	GTC	GCC	V	A	N	1	5	HORVU4Hr1G031150.1	204	0.00980392	0.990196				0.0098	0.9902	370	0.783784	0.216216				0.78378	0.21622	0.77398	46	0.0869565	0.913043				0.08696	0.91304	0.07716	88	0.863636	0.136364				0.86364	0.13636	0.85384	124
chr4H	239189593	chr4H:239189593	T	A	CDS	GAC	GTC	D	V	N	1	5	HORVU4Hr1G033790.1,HORVU4Hr1G033790.2	224	0.0267857	0.973214				0.02679	0.97321	382	0.793194	0.206806				0.79319	0.20681	0.7664	50	0.04	0.96				0.04	0.96	0.01321	88	1	0				1	0	0.97321	132
chr4H	240142240	chr4H:240142240	T	C	CDS	CTG	CCG	L	P	N	1	5	HORVU4Hr1G033860.1,HORVU4Hr1G033860.10,HORVU4Hr1G033860.11,HORVU4Hr1G033860.12,HORVU4Hr1G033860.2,HORVU4Hr1G033860.6,HORVU4Hr1G033860.9	224	0.0267857	0.973214				0.02679	0.97321	382	0.811518	0.188482				0.81152	0.18848	0.78473	50	0.12	0.88				0.12	0.88	0.09321	88	1	0				1	0	0.97321	132
chr4H	246148263	chr4H:246148263	T	C	CDS	CAA	CGA	Q	R	N	1	5	HORVU4Hr1G034330.1	224	0.00892857	0.991071				0.00893	0.99107	376	0.789894	0.210106				0.78989	0.21011	0.78096	48	0.0833333	0.916667				0.08333	0.91667	0.0744	88	0.852273	0.147727				0.85227	0.14773	0.84334	130
chr4H	256294695	chr4H:256294695	A	C	CDS	TTA	GTA	L	V	N	0	5	HORVU4Hr1G035180.1,HORVU4Hr1G035180.2,HORVU4Hr1G035180.3,HORVU4Hr1G035180.4,HORVU4Hr1G035180.5	224	0.00892857	0.991071				0.00893	0.99107	382	0.767016	0.232984				0.76702	0.23298	0.75809	50	0.04	0.96				0.04	0.96	0.03107	88	0.840909	0.159091				0.84091	0.15909	0.83198	132
chr4H	260523397	chr4H:260523397	A	G	CDS	ATG	ACG	M	T	N	1	5	HORVU4Hr1G035360.1,HORVU4Hr1G035360.10,HORVU4Hr1G035360.11,HORVU4Hr1G035360.12,HORVU4Hr1G035360.13,HORVU4Hr1G035360.15,HORVU4Hr1G035360.16,HORVU4Hr1G035360.17,HORVU4Hr1G035360.18,HORVU4Hr1G035360.19,HORVU4Hr1G035360.2,HORVU4Hr1G035360.20,HORVU4Hr1G035360.21,HORVU4Hr1G035360.22,HORVU4Hr1G035360.3,HORVU4Hr1G035360.4,HORVU4Hr1G035360.6,HORVU4Hr1G035360.7,HORVU4Hr1G035360.8,HORVU4Hr1G035360.9	224	0.00892857	0.991071				0.00893	0.99107	382	0.777487	0.222513				0.77749	0.22251	0.76856	50	0.1	0.9				0.1	0.9	0.09107	88	0.852273	0.147727				0.85227	0.14773	0.84334	132
chr4H	260523398	chr4H:260523398	T	A	CDS	ATG	TTG	M	L	N	0	5	HORVU4Hr1G035360.1,HORVU4Hr1G035360.10,HORVU4Hr1G035360.11,HORVU4Hr1G035360.12,HORVU4Hr1G035360.13,HORVU4Hr1G035360.15,HORVU4Hr1G035360.16,HORVU4Hr1G035360.17,HORVU4Hr1G035360.18,HORVU4Hr1G035360.19,HORVU4Hr1G035360.2,HORVU4Hr1G035360.20,HORVU4Hr1G035360.21,HORVU4Hr1G035360.22,HORVU4Hr1G035360.3,HORVU4Hr1G035360.4,HORVU4Hr1G035360.6,HORVU4Hr1G035360.7,HORVU4Hr1G035360.8,HORVU4Hr1G035360.9	224	0.00892857	0.991071				0.00893	0.99107	382	0.777487	0.222513				0.77749	0.22251	0.76856	50	0.1	0.9				0.1	0.9	0.09107	88	0.852273	0.147727				0.85227	0.14773	0.84334	132
chr4H	260524325	chr4H:260524325	T	C	CDS	AAC	GAC	N	D	N	0	5	HORVU4Hr1G035360.1,HORVU4Hr1G035360.10,HORVU4Hr1G035360.11,HORVU4Hr1G035360.12,HORVU4Hr1G035360.13,HORVU4Hr1G035360.15,HORVU4Hr1G035360.16,HORVU4Hr1G035360.17,HORVU4Hr1G035360.18,HORVU4Hr1G035360.19,HORVU4Hr1G035360.2,HORVU4Hr1G035360.20,HORVU4Hr1G035360.21,HORVU4Hr1G035360.22,HORVU4Hr1G035360.3,HORVU4Hr1G035360.4,HORVU4Hr1G035360.6,HORVU4Hr1G035360.7,HORVU4Hr1G035360.8,HORVU4Hr1G035360.9	224	0.00892857	0.991071				0.00893	0.99107	382	0.769634	0.230366				0.76963	0.23037	0.7607	50	0.06	0.94				0.06	0.94	0.05107	88	0.840909	0.159091				0.84091	0.15909	0.83198	132
chr4H	268790341	chr4H:268790341	T	G	CDS	CTC	CGC	L	R	N	1	5	HORVU4Hr1G036160.4	224	0.00446429	0.995536				0.00446	0.99554	382	0.767016	0.232984				0.76702	0.23298	0.76256	50	0.04	0.96				0.04	0.96	0.03554	88	0.852273	0.147727				0.85227	0.14773	0.84781	132
chr4H	276519017	chr4H:276519017	A	C	CDS	GAT	GAG	D	E	N	2	5	HORVU4Hr1G037100.1	214	0.00934579	0.990654				0.00935	0.99065	382	0.782723	0.217277				0.78272	0.21728	0.77337	50	0.06	0.94				0.06	0.94	0.05065	88	0.840909	0.159091				0.84091	0.15909	0.83156	132
chr4H	283161799	chr4H:283161799	GTT	GT,G	CDS					indel			HORVU4Hr1G037800.3,HORVU4Hr1G037800.2,HORVU4Hr1G037800.1,HORVU4Hr1G037800.4,HORVU4Hr1G037800.5,HORVU4Hr1G037800.4	222	0.00900901	0.720721	0.27027					382	0.764398	0.193717	0.0418848					0.755389	50	0.04	0.96	0					0.27027	88	0.840909	0.159091	0					0.8319	132
chr4H	283161800	chr4H:283161800	T	TC,*	CDS					indel			HORVU4Hr1G037800.3,HORVU4Hr1G037800.2,HORVU4Hr1G037800.1,HORVU4Hr1G037800.4,HORVU4Hr1G037800.5,HORVU4Hr1G037800.4	222	0.00900901	0	0.990991					382	0.753927	0.0104712	0.235602					0.755389	50	0.04	0	0.96					0.030991	88	0.840909	0	0.159091					0.8319	132
chr4H	307012192	chr4H:307012192	C	G	CDS	GGC	CGC	G	R	N	0	5	HORVU4Hr1G039950.1	222	0.00900901	0.990991				0.00901	0.99099	382	0.767016	0.232984				0.76702	0.23298	0.75801	50	0.06	0.94				0.06	0.94	0.05099	88	0.829545	0.170455				0.82955	0.17046	0.82054	132
chr4H	329188606	chr4H:329188606	T	C	CDS	GAG	GGG	E	G	N	1	5	HORVU4Hr1G041810.1,HORVU4Hr1G041810.10,HORVU4Hr1G041810.11,HORVU4Hr1G041810.12,HORVU4Hr1G041810.13,HORVU4Hr1G041810.14,HORVU4Hr1G041810.15,HORVU4Hr1G041810.2,HORVU4Hr1G041810.3,HORVU4Hr1G041810.4,HORVU4Hr1G041810.5,HORVU4Hr1G041810.6,HORVU4Hr1G041810.7,HORVU4Hr1G041810.8,HORVU4Hr1G041810.9	220	0.00909091	0.990909				0.00909	0.99091	382	0.777487	0.222513				0.77749	0.22251	0.7684	50	0.1	0.9				0.1	0.9	0.09091	88	0.840909	0.159091				0.84091	0.15909	0.83182	132
chr4H	335851063	chr4H:335851063	A	C	CDS	TGC	GGC	C	G	N	0	5	HORVU4Hr1G042420.1	218	0.0275229	0.972477				0.02752	0.97248	382	0.808901	0.191099				0.8089	0.1911	0.78138	50	0.22	0.78				0.22	0.78	0.19248	88	0.863636	0.136364				0.86364	0.13636	0.83612	132
chr4H	355725574	chr4H:355725574	A	T	CDS	AGG	TGG	R	W	N	0	5	HORVU4Hr1G044350.1	206	0.00970874	0.990291				0.00971	0.99029	382	0.780105	0.219895				0.78011	0.2199	0.7704	50	0.08	0.92				0.08	0.92	0.07029	88	0.840909	0.159091				0.84091	0.15909	0.8312	132
chr4H	377501846	chr4H:377501846	G	A	CDS	AGC	AAC	S	N	N	1	5	HORVU4Hr1G047070.1,HORVU4Hr1G047070.13,HORVU4Hr1G047070.14,HORVU4Hr1G047070.16,HORVU4Hr1G047070.17,HORVU4Hr1G047070.18,HORVU4Hr1G047070.2,HORVU4Hr1G047070.3,HORVU4Hr1G047070.4,HORVU4Hr1G047070.5,HORVU4Hr1G047070.7,HORVU4Hr1G047070.9	222	0.027027	0.972973				0.02703	0.97297	382	0.811518	0.188482				0.81152	0.18848	0.78449	50	0.1	0.9				0.1	0.9	0.07297	88	1	0				1	0	0.97297	132
chr4H	379553452	chr4H:379553452	A	G	CDS	TCA	CCA	S	P	N	0	5	HORVU4Hr1G047320.8	222	0.00900901	0.990991				0.00901	0.99099	382	0.772251	0.227749				0.77225	0.22775	0.76324	50	0.08	0.92				0.08	0.92	0.07099	88	0.840909	0.159091				0.84091	0.15909	0.8319	132
chr4H	386530654	chr4H:386530654	T	G	CDS	TAT	GAT	Y	D	N	0	5	HORVU4Hr1G048080.1	222	0.0045045	0.995495				0.0045	0.9955	382	0.769634	0.230366				0.76963	0.23037	0.76513	50	0.1	0.9				0.1	0.9	0.0955	88	0.818182	0.181818				0.81818	0.18182	0.81368	132
chr4H	397817489	chr4H:397817489	C	T	CDS	CCC	CTC	P	L	N	1	5	HORVU4Hr1G049160.4	222	0.00900901	0.990991				0.00901	0.99099	382	0.769634	0.230366				0.76963	0.23037	0.76062	50	0.1	0.9				0.1	0.9	0.09099	88	0.840909	0.159091				0.84091	0.15909	0.8319	132
chr4H	406447150	chr4H:406447150	A	G	CDS	GTG	GCG	V	A	N	1	5	HORVU4Hr1G049950.1	222	0.00900901	0.990991				0.00901	0.99099	382	0.769634	0.230366				0.76963	0.23037	0.76062	50	0.04	0.96				0.04	0.96	0.03099	88	0.840909	0.159091				0.84091	0.15909	0.8319	132
chr4H	407050870	chr4H:407050870	A	G	CDS	AAG	AGG	K	R	N	1	5	HORVU4Hr1G050010.2,HORVU4Hr1G050010.4,HORVU4Hr1G050010.5,HORVU4Hr1G050010.6,HORVU4Hr1G050010.8,HORVU4Hr1G050010.9	222	0.0045045	0.995495				0.0045	0.9955	382	0.772251	0.227749				0.77225	0.22775	0.76775	50	0.08	0.92				0.08	0.92	0.0755	88	0.852273	0.147727				0.85227	0.14773	0.84777	132
chr4H	417078194	chr4H:417078194	A	T	CDS	CAT	CTT	H	L	N	1	5	HORVU4Hr1G051010.1,HORVU4Hr1G051010.10,HORVU4Hr1G051010.2,HORVU4Hr1G051010.3,HORVU4Hr1G051010.4,HORVU4Hr1G051010.5,HORVU4Hr1G051010.6,HORVU4Hr1G051010.7,HORVU4Hr1G051010.8,HORVU4Hr1G051010.9	222	0.00900901	0.990991				0.00901	0.99099	382	0.848168	0.151832				0.84817	0.15183	0.83916	50	1	0				1	0	0.99099	88	0.75	0.25				0.75	0.25	0.74099	132
chr4H	422887174	chr4H:422887174	G	T	CDS	GCT	TCT	A	S	N	0	5	HORVU4Hr1G051480.1	222	0.990991	0.00900901				0.99099	0.00901	382	0.28534	0.71466				0.28534	0.71466	0.70565	50	0.98	0.02				0.98	0.02	0.01099	88	0.0909091	0.909091				0.09091	0.90909	0.90008	132
chr4H	427464447	chr4H:427464447	C	T	CDS	GTG	ATG	V	M	N	0	5	HORVU4Hr1G051810.6	222	0.00900901	0.990991				0.00901	0.99099	382	0.748691	0.251309				0.74869	0.25131	0.73968	50	0	1				0	1	0.00901	88	0.909091	0.0909091				0.90909	0.09091	0.90008	132
chr4H	430318219	chr4H:430318219	A	G	CDS	TGT	CGT	C	R	N	0	5	HORVU4Hr1G052110.8,HORVU4Hr1G052110.2,HORVU4Hr1G052110.3,HORVU4Hr1G052110.4,HORVU4Hr1G052110.5,HORVU4Hr1G052110.6,HORVU4Hr1G052110.7,HORVU4Hr1G052110.9,HORVU4Hr1G052110.10	222	0.00900901	0.990991				0.00901	0.99099	382	0.534031	0.465969				0.53403	0.46597	0.52502	50	0	1				0	1	0.00901	88	0.113636	0.886364				0.11364	0.88636	0.10463	132
chr4H	434087361	chr4H:434087361	C	T	CDS	GCG	GTG	A	V	N	1	5	HORVU4Hr1G052390.1,HORVU4Hr1G052390.11,HORVU4Hr1G052390.3,HORVU4Hr1G052390.4,HORVU4Hr1G052390.5,HORVU4Hr1G052390.6,HORVU4Hr1G052390.7,HORVU4Hr1G052390.8,HORVU4Hr1G052390.9	222	0.941441	0.0585586				0.94144	0.05856	382	0.856021	0.143979				0.85602	0.14398	0.08542	50	0.04	0.96				0.04	0.96	0.90144	88	1	0				1	0	0.05856	132
chr4H	531533296	chr4H:531533296	C	A	CDS	GCA	TCA	A	S	N	0	5	HORVU4Hr1G063500.1,HORVU4Hr1G063500.10,HORVU4Hr1G063500.11,HORVU4Hr1G063500.12,HORVU4Hr1G063500.13,HORVU4Hr1G063500.14,HORVU4Hr1G063500.16,HORVU4Hr1G063500.17,HORVU4Hr1G063500.18,HORVU4Hr1G063500.19,HORVU4Hr1G063500.2,HORVU4Hr1G063500.20,HORVU4Hr1G063500.21,HORVU4Hr1G063500.3,HORVU4Hr1G063500.4,HORVU4Hr1G063500.5,HORVU4Hr1G063500.6,HORVU4Hr1G063500.7,HORVU4Hr1G063500.8,HORVU4Hr1G063500.9	222	0.027027	0.972973				0.02703	0.97297	382	0.41623	0.58377				0.41623	0.58377	0.3892	50	0.18	0.82				0.18	0.82	0.15297	88	0.5	0.5				0.5	0.5	0.47297	132
chr4H	550068819	chr4H:550068819	T	C	CDS	GAA	GGA	E	G	N	1	5	HORVU4Hr1G066000.1,HORVU4Hr1G066000.2	224	0	1				0	1	384	0.768229	0.231771				0.76823	0.23177	0.76823	50	0.32	0.68				0.32	0.68	0.32	90	0.977778	0.0222222				0.97778	0.02222	0.97778	132
chr4H	550176656	chr4H:550176656	C	G	CDS	GAG	GAC	E	D	N	2	5	HORVU4Hr1G066010.1,HORVU4Hr1G066010.2,HORVU4Hr1G066010.3,HORVU4Hr1G066010.4	224	0	1				0	1	382	0.759162	0.240838				0.75916	0.24084	0.75916	50	0.34	0.66				0.34	0.66	0.34	90	0.977778	0.0222222				0.97778	0.02222	0.97778	132
chr4H	559752165	chr4H:559752165	T	C	CDS	ACA	GCA	T	A	N	0	5	HORVU4Hr1G067440.1	222	0	1				0	1	382	0.544503	0.455497				0.5445	0.4555	0.5445	50	0.14	0.86				0.14	0.86	0.14	88	0.363636	0.636364				0.36364	0.63636	0.36364	132
chr4H	560330870	chr4H:560330870	T	G	CDS	TTG	GTG	L	V	N	0	5	HORVU4Hr1G067510.1,HORVU4Hr1G067510.9,HORVU4Hr1G067510.11,HORVU4Hr1G067510.13,HORVU4Hr1G067510.14,HORVU4Hr1G067510.15,HORVU4Hr1G067510.16,HORVU4Hr1G067510.19,HORVU4Hr1G067510.2,HORVU4Hr1G067510.20,HORVU4Hr1G067510.21,HORVU4Hr1G067510.22,HORVU4Hr1G067510.23,HORVU4Hr1G067510.24,HORVU4Hr1G067510.25,HORVU4Hr1G067510.27,HORVU4Hr1G067510.28,HORVU4Hr1G067510.29,HORVU4Hr1G067510.3,HORVU4Hr1G067510.4,HORV…	224	0	1				0	1	384	0.546875	0.453125				0.54688	0.45313	0.54688	50	0	1				0	1	0	90	0.466667	0.533333				0.46667	0.53333	0.46667	132
chr4H	565369962	chr4H:565369962	G	T	CDS	GTG	TTG	V	L	N	0	5	HORVU4Hr1G068300.1,HORVU4Hr1G068300.10,HORVU4Hr1G068300.11,HORVU4Hr1G068300.12,HORVU4Hr1G068300.13,HORVU4Hr1G068300.14,HORVU4Hr1G068300.15,HORVU4Hr1G068300.16,HORVU4Hr1G068300.17,HORVU4Hr1G068300.2,HORVU4Hr1G068300.3,HORVU4Hr1G068300.4,HORVU4Hr1G068300.5,HORVU4Hr1G068300.6,HORVU4Hr1G068300.7,HORVU4Hr1G068300.8,HORVU4Hr1G068300.9	224	0.991071	0.00892857				0.99107	0.00893	384	0.494792	0.505208				0.49479	0.50521	0.49628	50	0.96	0.04				0.96	0.04	0.03107	90	0.388889	0.611111				0.38889	0.61111	0.60218	132
chr4H	570522425	chr4H:570522425	C	T	CDS	CGC	TGC	R	C	N	0	5	HORVU4Hr1G069390.1	224	0.991071	0.00892857				0.99107	0.00893	384	0.395833	0.604167				0.39583	0.60417	0.59524	50	0.88	0.12				0.88	0.12	0.11107	90	0.333333	0.666667				0.33333	0.66667	0.65774	132
chr4H	584713249	chr4H:584713249	A	G	CDS	GTA	GCA	V	A	N	1	5	HORVU4Hr1G072380.1,HORVU4Hr1G072380.2,HORVU4Hr1G072380.3	224	0	1				0	1	384	0.552083	0.447917				0.55208	0.44792	0.55208	50	0.64	0.36				0.64	0.36	0.64	90	0.277778	0.722222				0.27778	0.72222	0.27778	132
chr4H	584713540	chr4H:584713540	T	C,A	CDS	GAT	GGT,GTT	D	G,V	N,N	1	5	HORVU4Hr1G072380.1,HORVU4Hr1G072380.2,HORVU4Hr1G072380.3	224	0	0.991071	0.00892857			0	1	384	0.541667	0.458333	0			0.54167	0.45833	0.54167	50	0.64	0.36	0			0.64	0.36	0.64	90	0.244444	0.755556	0			0.24444	0.75556	0.24444	132
chr4H	584955334	chr4H:584955334	G	A	CDS	ACC	ATC	T	I	N	1	5	HORVU4Hr1G072440.1,HORVU4Hr1G072440.2	224	0.991071	0.00892857				0.99107	0.00893	384	0.583333	0.416667				0.58333	0.41667	0.40774	50	0.36	0.64				0.36	0.64	0.63107	90	0.788889	0.211111				0.78889	0.21111	0.20218	132
chr4H	586106717	chr4H:586106717	G	T,*	CDS	CAG	AAG,*	Q	K,*	N,*	0	5	HORVU4Hr1G072630.3,HORVU4Hr1G072630.4,HORVU4Hr1G072630.8	224	1	0	0			1	0	384	0.578125	0.421875	0			0.57813	0.42188	0.42187	50	0.36	0.64	0			0.36	0.64	0.64	90	0.755556	0.244444	0			0.75556	0.24444	0.24444	132
chr4H	597426028	chr4H:597426028	T	C	CDS	ATA	GTA	I	V	N	0	5	HORVU4Hr1G075260.2	224	0.0535714	0.946429				0.05357	0.94643	384	0.867188	0.132812				0.86719	0.13281	0.81362	50	0.84	0.16				0.84	0.16	0.78643	90	0.844444	0.155556				0.84444	0.15556	0.79087	132
chr4H	603976719	chr4H:603976719	A	G	CDS	CAG	CGG	Q	R	N	1	5	HORVU4Hr1G077350.1,HORVU4Hr1G077350.2,HORVU4Hr1G077350.3	224	0.0178571	0.982143				0.01786	0.98214	384	0.40625	0.59375				0.40625	0.59375	0.38839	50	0.02	0.98				0.02	0.98	0.00214	90	0.966667	0.0333333				0.96667	0.03333	0.94881	132
chr4H	605649000	chr4H:605649000	C	T	CDS	CCT	TCT	P	S	N	0	5	HORVU4Hr1G077840.1,HORVU4Hr1G077840.2	224	0.00446429	0.995536				0.00446	0.99554	384	0.614583	0.385417				0.61458	0.38542	0.61012	50	0.12	0.88				0.12	0.88	0.11554	90	0.866667	0.133333				0.86667	0.13333	0.86221	132
chr4H	626407870	chr4H:626407870	G	A	CDS	GCA	ACA	A	T	N	0	5	HORVU4Hr1G083700.1	216	0.972222	0.0277778				0.97222	0.02778	380	0.860526	0.139474				0.86053	0.13947	0.11169	50	0.96	0.04				0.96	0.04	0.01222	88	0.965909	0.0340909				0.96591	0.03409	0.00631	132
chr4H	626407870	chr4H:626407870	G	A	CDS	CGT	TGT	R	C	N	0	5	HORVU4Hr1G083710.1	216	0.972222	0.0277778				0.97222	0.02778	380	0.860526	0.139474				0.86053	0.13947	0.11169	50	0.96	0.04				0.96	0.04	0.01222	88	0.965909	0.0340909				0.96591	0.03409	0.00631	132
chr4H	637377971	chr4H:637377971	G	A	CDS	GTT	ATT	V	I	N	0	5	HORVU4Hr1G087520.1,HORVU4Hr1G087520.2,HORVU4Hr1G087520.3,HORVU4Hr1G087520.4,HORVU4Hr1G087520.5,HORVU4Hr1G087520.6,HORVU4Hr1G087520.7,HORVU4Hr1G087520.8,HORVU4Hr1G087520.9	224	0.991071	0.00892857				0.99107	0.00893	384	0.669271	0.330729				0.66927	0.33073	0.3218	50	0	1				0	1	0.99107	90	0.544444	0.455556				0.54444	0.45556	0.44663	132
chr4H	645504188	chr4H:645504188	C	A	CDS	AAG	AAT	K	N	N	2	5	HORVU4Hr1G090590.1	224	0.933036	0.0669643				0.93304	0.06696	382	0.827225	0.172775				0.82723	0.17278	0.10581	50	1	0				1	0	0.06696	88	0.977273	0.0227273				0.97727	0.02273	0.04423	132
chr5H	19034002	chr5H:19034002	C	T	CDS	CGT	CAT	R	H	N	1	5	HORVU5Hr1G008250.1,HORVU5Hr1G008250.10,HORVU5Hr1G008250.12,HORVU5Hr1G008250.15,HORVU5Hr1G008250.16,HORVU5Hr1G008250.18,HORVU5Hr1G008250.19,HORVU5Hr1G008250.2,HORVU5Hr1G008250.20,HORVU5Hr1G008250.21,HORVU5Hr1G008250.23,HORVU5Hr1G008250.24,HORVU5Hr1G008250.25,HORVU5Hr1G008250.5,HORVU5Hr1G008250.6	222	0.990991	0.00900901				0.99099	0.00901	382	0.795812	0.204188				0.79581	0.20419	0.19518	50	0.26	0.74				0.26	0.74	0.73099	88	0.965909	0.0340909				0.96591	0.03409	0.02508	132
chr5H	56876641	chr5H:56876641	C	CG	CDS					indel			HORVU5Hr1G015170.1	216	0.037037	0.962963						382	0.706806	0.293194						0.669769	50	0.1	0.9						0.062963	88	0.977273	0.0227273						0.940236	132
chr5H	61617340	chr5H:61617340	T	C	CDS	CTA	CCA	L	P	N	1	5	HORVU5Hr1G016450.1,HORVU5Hr1G016450.10,HORVU5Hr1G016450.11,HORVU5Hr1G016450.14,HORVU5Hr1G016450.17,HORVU5Hr1G016450.18,HORVU5Hr1G016450.21,HORVU5Hr1G016450.23,HORVU5Hr1G016450.24,HORVU5Hr1G016450.26,HORVU5Hr1G016450.29,HORVU5Hr1G016450.30,HORVU5Hr1G016450.31,HORVU5Hr1G016450.32,HORVU5Hr1G016450.34,HORVU5Hr1G016450.35,HORVU5Hr1G016450.36,HORVU5Hr1G016450.37,HORVU5Hr1G016450.38,HORVU5Hr1G016450.4,H…	222	0.0540541	0.945946				0.05405	0.94595	382	0.76178	0.23822				0.76178	0.23822	0.70773	50	0.38	0.62				0.38	0.62	0.32595	88	0.625	0.375				0.625	0.375	0.57095	132
chr5H	92321536	chr5H:92321536	T	G	CDS	AAT	CAT	N	H	N	0	5	HORVU5Hr1G020280.1,HORVU5Hr1G020280.2,HORVU5Hr1G020280.4,HORVU5Hr1G020280.5,HORVU5Hr1G020280.6	222	0	1				0	1	382	0.594241	0.405759				0.59424	0.40576	0.59424	50	0.36	0.64				0.36	0.64	0.36	88	0.454545	0.545455				0.45455	0.54546	0.45455	132
chr5H	94138918	chr5H:94138918	C	T	CDS	CTT	TTT	L	F	N	0	5	HORVU5Hr1G020410.1,HORVU5Hr1G020410.2,HORVU5Hr1G020410.6,HORVU5Hr1G020410.7,HORVU5Hr1G020410.8	222	0.0045045	0.995495				0.0045	0.9955	382	0.599476	0.400524				0.59948	0.40052	0.59498	50	0.36	0.64				0.36	0.64	0.3555	88	0.465909	0.534091				0.46591	0.53409	0.46141	132
chr5H	98356223	chr5H:98356223	C	G	CDS	ACG	AGG	T	R	N	1	5	HORVU5Hr1G020930.1,HORVU5Hr1G020930.2	216	0	1				0	1	382	0.63089	0.36911				0.63089	0.36911	0.63089	50	0.34	0.66				0.34	0.66	0.34	88	0.488636	0.511364				0.48864	0.51136	0.48864	132
chr5H	98429792	chr5H:98429792	T	G,A	CDS	ACT	CCT,TCT	T	P,S	N,N	0	5	HORVU5Hr1G020960.1,HORVU5Hr1G020960.9,HORVU5Hr1G020960.11,HORVU5Hr1G020960.13,HORVU5Hr1G020960.14,HORVU5Hr1G020960.15,HORVU5Hr1G020960.16,HORVU5Hr1G020960.17,HORVU5Hr1G020960.18,HORVU5Hr1G020960.19,HORVU5Hr1G020960.2,HORVU5Hr1G020960.20,HORVU5Hr1G020960.21,HORVU5Hr1G020960.22,HORVU5Hr1G020960.23,HORVU5Hr1G020960.24,HORVU5Hr1G020960.25,HORVU5Hr1G020960.26,HORVU5Hr1G020960.27,HORVU5Hr1G020960.28,HO…	222	0	1	0			0	1	382	0.58377	0.405759	0.0104712			0.58377	0.41623	0.58377	50	0.32	0.6	0.08			0.32	0.68	0.32	88	0.431818	0.568182	0			0.43182	0.56818	0.43182	132
chr5H	98729572	chr5H:98729572	G	A	CDS	GAT	AAT	D	N	N	0	5	HORVU5Hr1G021010.5,HORVU5Hr1G021010.8	220	0.00909091	0.990909				0.00909	0.99091	382	0.617801	0.382199				0.6178	0.3822	0.60871	50	0.34	0.66				0.34	0.66	0.33091	88	0.477273	0.522727				0.47727	0.52273	0.46818	132
chr5H	99769355	chr5H:99769355	A	G	CDS	TGG	CGG	W	R	N	0	5	HORVU5Hr1G021130.1,HORVU5Hr1G021130.10,HORVU5Hr1G021130.2,HORVU5Hr1G021130.4,HORVU5Hr1G021130.5,HORVU5Hr1G021130.6,HORVU5Hr1G021130.7	222	0.0045045	0.995495				0.0045	0.9955	380	0.607895	0.392105				0.6079	0.39211	0.6034	50	0.32	0.68				0.32	0.68	0.3155	88	0.465909	0.534091				0.46591	0.53409	0.46141	132
chr5H	115199335	chr5H:115199335	T	C	CDS	AAT	AGT	N	S	N	1	5	HORVU5Hr1G022570.1,HORVU5Hr1G022570.9,HORVU5Hr1G022570.12,HORVU5Hr1G022570.13,HORVU5Hr1G022570.14,HORVU5Hr1G022570.18,HORVU5Hr1G022570.19,HORVU5Hr1G022570.2,HORVU5Hr1G022570.21,HORVU5Hr1G022570.23,HORVU5Hr1G022570.26,HORVU5Hr1G022570.27,HORVU5Hr1G022570.28,HORVU5Hr1G022570.32,HORVU5Hr1G022570.33,HORVU5Hr1G022570.35,HORVU5Hr1G022570.37,HORVU5Hr1G022570.5,HORVU5Hr1G022570.6,HORVU5Hr1G022570.8,HORVU…	222	0.00900901	0.990991				0.00901	0.99099	380	0.557895	0.442105				0.5579	0.44211	0.54889	50	0.08	0.92				0.08	0.92	0.07099	86	0.488372	0.511628				0.48837	0.51163	0.47936	132
chr5H	115199335	chr5H:115199335	T	C	CDS	ATT	GTT	I	V	N	0	5	HORVU5Hr1G022570.24,HORVU5Hr1G022570.25	222	0.00900901	0.990991				0.00901	0.99099	380	0.557895	0.442105				0.5579	0.44211	0.54889	50	0.08	0.92				0.08	0.92	0.07099	86	0.488372	0.511628				0.48837	0.51163	0.47936	132
chr5H	119309430	chr5H:119309430	C	T	CDS	GCA	ACA	A	T	N	0	5	HORVU5Hr1G022960.1,HORVU5Hr1G022960.10,HORVU5Hr1G022960.11,HORVU5Hr1G022960.2,HORVU5Hr1G022960.4,HORVU5Hr1G022960.5,HORVU5Hr1G022960.6,HORVU5Hr1G022960.7,HORVU5Hr1G022960.8	222	0.00900901	0.990991				0.00901	0.99099	382	0.552356	0.447644				0.55236	0.44764	0.54335	50	0.04	0.96				0.04	0.96	0.03099	88	0.477273	0.522727				0.47727	0.52273	0.46826	132
chr5H	120877908	chr5H:120877908	A	C	CDS	TCT	GCT	S	A	N	0	5	HORVU5Hr1G023150.1	222	0.0045045	0.995495				0.0045	0.9955	382	0.578534	0.421466				0.57853	0.42147	0.57403	50	0.28	0.72				0.28	0.72	0.2755	88	0.465909	0.534091				0.46591	0.53409	0.46141	132
chr5H	122247504	chr5H:122247504	A	G	CDS	TCG	CCG	S	P	N	0	5	HORVU5Hr1G023340.10,HORVU5Hr1G023340.11,HORVU5Hr1G023340.13,HORVU5Hr1G023340.14,HORVU5Hr1G023340.17,HORVU5Hr1G023340.2,HORVU5Hr1G023340.20,HORVU5Hr1G023340.21,HORVU5Hr1G023340.22,HORVU5Hr1G023340.23,HORVU5Hr1G023340.29,HORVU5Hr1G023340.33,HORVU5Hr1G023340.35,HORVU5Hr1G023340.4,HORVU5Hr1G023340.5,HORVU5Hr1G023340.7,HORVU5Hr1G023340.9	222	0.00900901	0.990991				0.00901	0.99099	382	0.575916	0.424084				0.57592	0.42408	0.56691	50	0.28	0.72				0.28	0.72	0.27099	88	0.477273	0.522727				0.47727	0.52273	0.46826	132
chr5H	123270597	chr5H:123270597	T	G	CDS	TTA	GTA	L	V	N	0	5	HORVU5Hr1G023520.1,HORVU5Hr1G023520.11,HORVU5Hr1G023520.12,HORVU5Hr1G023520.13,HORVU5Hr1G023520.14,HORVU5Hr1G023520.16,HORVU5Hr1G023520.18,HORVU5Hr1G023520.19,HORVU5Hr1G023520.2,HORVU5Hr1G023520.20,HORVU5Hr1G023520.21,HORVU5Hr1G023520.22,HORVU5Hr1G023520.3,HORVU5Hr1G023520.4,HORVU5Hr1G023520.5,HORVU5Hr1G023520.6,HORVU5Hr1G023520.7,HORVU5Hr1G023520.8,HORVU5Hr1G023520.9	222	0.0045045	0.995495				0.0045	0.9955	382	0.58377	0.41623				0.58377	0.41623	0.57927	50	0.28	0.72				0.28	0.72	0.2755	88	0.488636	0.511364				0.48864	0.51136	0.48414	132
chr5H	126915906	chr5H:126915906	C	A	CDS	GTC	TTC	V	F	N	0	5	HORVU5Hr1G023830.2,HORVU5Hr1G023830.3	222	0.00900901	0.990991				0.00901	0.99099	380	0.631579	0.368421				0.63158	0.36842	0.62257	50	0.36	0.64				0.36	0.64	0.35099	88	0.579545	0.420455				0.57955	0.42046	0.57054	132
chr5H	129072083	chr5H:129072083	C	G	CDS	CTT	GTT	L	V	N	0	5	HORVU5Hr1G024040.2,HORVU5Hr1G024040.7	222	0	1				0	1	382	0.578534	0.421466				0.57853	0.42147	0.57853	50	0.28	0.72				0.28	0.72	0.28	88	0.511364	0.488636				0.51136	0.48864	0.51136	132
chr5H	341180828	chr5H:341180828	T	A	CDS	ATG	AAG	M	K	N	1	5	HORVU5Hr1G044270.1	206	0.00970874	0.990291				0.00971	0.99029	362	0.538674	0.461326				0.53867	0.46133	0.52896	46	0.217391	0.782609				0.21739	0.78261	0.20768	84	0.321429	0.678571				0.32143	0.67857	0.31172	128
chr5H	371058558	chr5H:371058558	G	A	CDS	GTA	ATA	V	I	N	0	5	HORVU5Hr1G047810.3	220	1	0				1	0	382	0.827225	0.172775				0.82723	0.17278	0.17277	50	1	0				1	0	0	88	1	0				1	0	0	132
chr5H	385108784	chr5H:385108784	G	A	CDS	GCG	GTG	A	V	N	1	5	HORVU5Hr1G049600.1	222	0.972973	0.027027				0.97297	0.02703	382	0.473822	0.526178				0.47382	0.52618	0.49915	50	0.44	0.56				0.44	0.56	0.53297	88	0.590909	0.409091				0.59091	0.40909	0.38206	132
chr5H	385117397	chr5H:385117397	T	C	CDS	TTG	TCG	L	S	N	1	5	HORVU5Hr1G049610.8,HORVU5Hr1G049610.9	222	0.972973	0.027027				0.97297	0.02703	382	0.471204	0.528796				0.4712	0.5288	0.50177	50	0.44	0.56				0.44	0.56	0.53297	88	0.590909	0.409091				0.59091	0.40909	0.38206	132
chr5H	385627093	chr5H:385627093	TCCTGTC	TCCTGTCCCTGTC,T	CDS					indel			HORVU5Hr1G049700.2,HORVU5Hr1G049700.3	222	0.972973	0.027027	0					382	0.510471	0.484293	0.0052356					0.462502	50	0.5	0.5	0					0.472973	88	0.636364	0.363636	0					0.336609	132
chr5H	388236407	chr5H:388236407	C	T	CDS	GAG	AAG	E	K	N	0	5	HORVU5Hr1G050060.1	222	0.972973	0.027027				0.97297	0.02703	382	0.486911	0.513089				0.48691	0.51309	0.48606	50	0.44	0.56				0.44	0.56	0.53297	88	0.545455	0.454545				0.54546	0.45455	0.42751	132
chr5H	436456505	chr5H:436456505	A	G	CDS	GTG	GCG	V	A	N	1	5	HORVU5Hr1G055600.1	220	0.990909	0.00909091				0.99091	0.00909	354	0.641243	0.358757				0.64124	0.35876	0.34967	42	0.952381	0.047619				0.95238	0.04762	0.03853	86	0.604651	0.395349				0.60465	0.39535	0.38626	122
chr5H	465924910	chr5H:465924910	G	A	CDS	GCT	GTT	A	V	N	1	5	HORVU5Hr1G059600.16,HORVU5Hr1G059600.17,HORVU5Hr1G059600.18	212	0.990566	0.00943396				0.99057	0.00943	360	0.633333	0.366667				0.63333	0.36667	0.35724	50	1	0				1	0	0.00943	82	0.280488	0.719512				0.28049	0.71951	0.71008	124
chr5H	471377383	chr5H:471377383	C	A	CDS	GTT	TTT	V	F	N	0	5	HORVU5Hr1G060230.1,HORVU5Hr1G060230.10,HORVU5Hr1G060230.11,HORVU5Hr1G060230.12,HORVU5Hr1G060230.13,HORVU5Hr1G060230.14,HORVU5Hr1G060230.15,HORVU5Hr1G060230.16,HORVU5Hr1G060230.17,HORVU5Hr1G060230.18,HORVU5Hr1G060230.19,HORVU5Hr1G060230.2,HORVU5Hr1G060230.21,HORVU5Hr1G060230.22,HORVU5Hr1G060230.23,HORVU5Hr1G060230.24,HORVU5Hr1G060230.25,HORVU5Hr1G060230.26,HORVU5Hr1G060230.27,HORVU5Hr1G060230.29,H…	222	0.959459	0.0405405				0.95946	0.04054	382	0.615183	0.384817				0.61518	0.38482	0.34428	50	1	0				1	0	0.04054	88	0.238636	0.761364				0.23864	0.76136	0.72082	132
chr5H	495056801	chr5H:495056801	G	C,*	CDS	TGT	TCT,*	C	S,*	N,*	1	5	HORVU5Hr1G064000.8	222	0.0225225	0.972973	0.0045045			0.02252	0.97748	382	0.71466	0.28534	0			0.71466	0.28534	0.69214	50	0.6	0.4	0			0.6	0.4	0.57748	88	0.772727	0.227273	0			0.77273	0.22727	0.75021	132
chr5H	514992026	chr5H:514992026	A	G	CDS	AGC	GGC	S	G	N	0	5	HORVU5Hr1G067910.1,HORVU5Hr1G067910.2,HORVU5Hr1G067910.3,HORVU5Hr1G067910.4,HORVU5Hr1G067910.6,HORVU5Hr1G067910.7,HORVU5Hr1G067910.8	182	0.032967	0.967033				0.03297	0.96703	376	0.93883	0.0611702				0.93883	0.06117	0.90586	50	0.78	0.22				0.78	0.22	0.74703	84	0.964286	0.0357143				0.96429	0.03571	0.93132	132
chr5H	515121425	chr5H:515121425	T	C	CDS	ACA	GCA	T	A	N	0	5	HORVU5Hr1G068010.4	222	0.00900901	0.990991				0.00901	0.99099	382	0.931937	0.0680628				0.93194	0.06806	0.92293	50	0.78	0.22				0.78	0.22	0.77099	88	0.909091	0.0909091				0.90909	0.09091	0.90008	132
chr5H	515121425	chr5H:515121425	T	C	CDS	TGA	TGG	@	W	N	2	5	HORVU5Hr1G068010.7	222	0.00900901	0.990991				0.00901	0.99099	382	0.931937	0.0680628				0.93194	0.06806	0.92293	50	0.78	0.22				0.78	0.22	0.77099	88	0.909091	0.0909091				0.90909	0.09091	0.90008	132
chr5H	516488645	chr5H:516488645	T	C	CDS	GAA	GGA	E	G	N	1	5	HORVU5Hr1G068170.1	216	0	1				0	1	380	0.873684	0.126316				0.87368	0.12632	0.87368	50	0.64	0.36				0.64	0.36	0.64	86	0.94186	0.0581395				0.94186	0.05814	0.94186	132
chr5H	517607775	chr5H:517607775	C	A	CDS	TCC	TAC	S	Y	N	1	5	HORVU5Hr1G068380.1,HORVU5Hr1G068380.2,HORVU5Hr1G068380.3,HORVU5Hr1G068380.4	220	0.990909	0.00909091				0.99091	0.00909	382	0.358639	0.641361				0.35864	0.64136	0.63227	50	0.6	0.4				0.6	0.4	0.39091	88	0.306818	0.693182				0.30682	0.69318	0.68409	132
chr5H	537536643	chr5H:537536643	G	C	CDS	CAT	GAT	H	D	N	0	5	HORVU5Hr1G072980.10	224	0.0178571	0.982143				0.01786	0.98214	382	0.67801	0.32199				0.67801	0.32199	0.66015	50	0.98	0.02				0.98	0.02	0.96214	90	0.466667	0.533333				0.46667	0.53333	0.44881	132
chr5H	550306561	chr5H:550306561	G	A	CDS	GTT	ATT	V	I	N	0	5	HORVU5Hr1G076290.1,HORVU5Hr1G076290.2,HORVU5Hr1G076290.3	172	0.0348837	0.965116				0.03488	0.96512	376	0.640957	0.359043				0.64096	0.35904	0.60608	50	0.8	0.2				0.8	0.2	0.76512	86	0.313953	0.686047				0.31395	0.68605	0.27907	130
chr5H	571904407	chr5H:571904407	C	G	CDS	GGG	CGG	G	R	N	0	5	HORVU5Hr1G084330.1	202	0.0445545	0.955446				0.04455	0.95545	378	0.693122	0.306878				0.69312	0.30688	0.64857	50	1	0				1	0	0.95545	90	0.5	0.5				0.5	0.5	0.45545	128
chr5H	576260871	chr5H:576260871	G	C,T	CDS	GAG	GAC,GAT	E	D,D	N,N	2	5	HORVU5Hr1G086470.1	224	0.00892857	0.950893	0.0401786			0.00893	0.99107	384	0.75	0.25	0			0.75	0.25	0.74107	50	0.42	0.58	0			0.42	0.58	0.41107	90	0.955556	0.0444444	0			0.95556	0.04444	0.94663	132
chr5H	576517627	chr5H:576517627	G	A	CDS	GCG	GTG	A	V	N	1	5	HORVU5Hr1G086520.10,HORVU5Hr1G086520.12,HORVU5Hr1G086520.2,HORVU5Hr1G086520.3,HORVU5Hr1G086520.4,HORVU5Hr1G086520.5,HORVU5Hr1G086520.6,HORVU5Hr1G086520.7,HORVU5Hr1G086520.9	222	0.00900901	0.990991				0.00901	0.99099	382	0.722513	0.277487				0.72251	0.27749	0.7135	50	0.4	0.6				0.4	0.6	0.39099	90	0.966667	0.0333333				0.96667	0.03333	0.95766	130
chr5H	592237493	chr5H:592237493	A	G	CDS	GTG	GCG	V	A	N	1	5	HORVU5Hr1G093530.1,HORVU5Hr1G093530.11,HORVU5Hr1G093530.2,HORVU5Hr1G093530.3,HORVU5Hr1G093530.4,HORVU5Hr1G093530.5,HORVU5Hr1G093530.6,HORVU5Hr1G093530.7,HORVU5Hr1G093530.8	224	0.00446429	0.995536				0.00446	0.99554	384	0.414062	0.585938				0.41406	0.58594	0.4096	50	0.98	0.02				0.98	0.02	0.97554	90	0.0111111	0.988889				0.01111	0.98889	0.00665	132
chr5H	592408174	chr5H:592408174	CCTTCG	C,CCTTCGCTTCG,CCTTCGCTTCGCTTCGCTTCG	CDS					indel			HORVU5Hr1G093640.1,HORVU5Hr1G093640.2,HORVU5Hr1G093640.3,HORVU5Hr1G093640.4	224	0.714286	0	0.276786	0.00892857				384	0.551813	0.443005	0.00518135	0				0.443005	50	0.06	0.94	0	0				0.94	90	0.977778	0.0222222	0	0				0.276786	132
chr5H	592408178	chr5H:592408178	CG	C,*	CDS					indel			HORVU5Hr1G093640.1,HORVU5Hr1G093640.2,HORVU5Hr1G093640.3,HORVU5Hr1G093640.4	224	0.986607	0.00446429	0.00892857					384	0.554404	0.00259067	0.443005					0.434076	50	0.06	0	0.94					0.931071	90	0.977778	0	0.0222222					0.0132936	132
chr5H	596966970	chr5H:596966970	G	A	CDS	GAG	AAG	E	K	N	0	5	HORVU5Hr1G094760.1,HORVU5Hr1G094760.2,HORVU5Hr1G094760.3,HORVU5Hr1G094760.4,HORVU5Hr1G094760.6,HORVU5Hr1G094760.7,HORVU5Hr1G094760.8,HORVU5Hr1G094760.9	224	0.00892857	0.991071				0.00893	0.99107	384	0.604167	0.395833				0.60417	0.39583	0.59524	50	0	1				0	1	0.00893	90	1	0				1	0	0.99107	132
chr5H	596968128	chr5H:596968128	T	A	CDS	TTC	ATC	F	I	N	0	5	HORVU5Hr1G094760.1,HORVU5Hr1G094760.10,HORVU5Hr1G094760.2,HORVU5Hr1G094760.3,HORVU5Hr1G094760.4,HORVU5Hr1G094760.5,HORVU5Hr1G094760.6,HORVU5Hr1G094760.7,HORVU5Hr1G094760.8,HORVU5Hr1G094760.9	224	0.00892857	0.991071				0.00893	0.99107	382	0.599476	0.400524				0.59948	0.40052	0.59055	50	0	1				0	1	0.00893	90	1	0				1	0	0.99107	132
chr5H	596969482	chr5H:596969482	G	C	CDS	GGT	GCT	G	A	N	1	5	HORVU5Hr1G094760.1,HORVU5Hr1G094760.10,HORVU5Hr1G094760.2,HORVU5Hr1G094760.3,HORVU5Hr1G094760.4,HORVU5Hr1G094760.5,HORVU5Hr1G094760.6,HORVU5Hr1G094760.7,HORVU5Hr1G094760.8,HORVU5Hr1G094760.9	224	0.00892857	0.991071				0.00893	0.99107	384	0.606771	0.393229				0.60677	0.39323	0.59784	50	0	1				0	1	0.00893	90	1	0				1	0	0.99107	132
chr5H	596970102	chr5H:596970102	T	C	CDS	GTT	GCT	V	A	N	1	5	HORVU5Hr1G094760.1,HORVU5Hr1G094760.10,HORVU5Hr1G094760.2,HORVU5Hr1G094760.3,HORVU5Hr1G094760.4,HORVU5Hr1G094760.5,HORVU5Hr1G094760.6,HORVU5Hr1G094760.8,HORVU5Hr1G094760.9	224	0.00892857	0.991071				0.00893	0.99107	384	0.596354	0.403646				0.59635	0.40365	0.58742	50	0	1				0	1	0.00893	90	1	0				1	0	0.99107	132
chr5H	596975156	chr5H:596975156	A	G	CDS	GAT	GGT	D	G	N	1	5	HORVU5Hr1G094760.10,HORVU5Hr1G094760.4	224	0.00892857	0.991071				0.00893	0.99107	384	0.609375	0.390625				0.60938	0.39063	0.60045	50	0.02	0.98				0.02	0.98	0.01107	90	1	0				1	0	0.99107	132
chr5H	596975177	chr5H:596975177	G	T	CDS	TGG	TTG	W	L	N	1	5	HORVU5Hr1G094760.10,HORVU5Hr1G094760.4	224	0.00892857	0.991071				0.00893	0.99107	384	0.619792	0.380208				0.61979	0.38021	0.61086	50	0.04	0.96				0.04	0.96	0.03107	90	1	0				1	0	0.99107	132
chr5H	601429601	chr5H:601429601	G	C	CDS	GAC	GAG	D	E	N	2	5	HORVU5Hr1G096470.1,HORVU5Hr1G096470.2	218	0.0825688	0.917431				0.08257	0.91743	384	0.697917	0.302083				0.69792	0.30208	0.61535	50	0.08	0.92				0.08	0.92	0.00257	90	0.866667	0.133333				0.86667	0.13333	0.7841	132
chr5H	616104739	chr5H:616104739	A	G	CDS	GTT	GCT	V	A	N	1	5	HORVU5Hr1G103450.1,HORVU5Hr1G103450.3,HORVU5Hr1G103450.4,HORVU5Hr1G103450.6,HORVU5Hr1G103450.7,HORVU5Hr1G103450.8	224	0.00892857	0.991071				0.00893	0.99107	384	0.567708	0.432292				0.56771	0.43229	0.55878	50	0.6	0.4				0.6	0.4	0.59107	90	0.477778	0.522222				0.47778	0.52222	0.46885	132
chr5H	621834409	chr5H:621834409	C	A	CDS	CTA	ATA	L	I	N	0	5	HORVU5Hr1G105590.1	194	0.0309278	0.969072				0.03093	0.96907	364	0.607143	0.392857				0.60714	0.39286	0.57621	42	0.595238	0.404762				0.59524	0.40476	0.56431	90	0.944444	0.0555556				0.94444	0.05556	0.91351	128
chr5H	628395083	chr5H:628395083	T	A	CDS	GAA	GTA	E	V	N	1	5	HORVU5Hr1G108630.1,HORVU5Hr1G108630.3,HORVU5Hr1G108630.4	224	0.973214	0.0267857				0.97321	0.02679	384	0.596354	0.403646				0.59635	0.40365	0.37686	50	0.8	0.2				0.8	0.2	0.17321	90	0.744444	0.255556				0.74444	0.25556	0.22877	132
chr5H	633672693	chr5H:633672693	G	A	CDS	CGA	TGA	R	@	N	0	5	HORVU5Hr1G110600.2	222	0.986486	0.0135135				0.98649	0.01351	384	0.460938	0.539062				0.46094	0.53906	0.52555	50	0.78	0.22				0.78	0.22	0.20649	90	0.244444	0.755556				0.24444	0.75556	0.74205	132
chr5H	644001982	chr5H:644001982	C	T	CDS	CCG	CTG	P	L	N	1	5	HORVU5Hr1G114510.9	224	0.0401786	0.959821				0.04018	0.95982	378	0.669312	0.330688				0.66931	0.33069	0.62913	50	0.3	0.7				0.3	0.7	0.25982	88	1	0				1	0	0.95982	132
chr5H	657130070	chr5H:657130070	G	C	CDS	AGG	ACG	R	T	N	1	5	HORVU5Hr1G120110.1,HORVU5Hr1G120110.2,HORVU5Hr1G120110.3	224	0.125	0.875				0.125	0.875	384	0.640625	0.359375				0.64063	0.35938	0.51563	50	0.6	0.4				0.6	0.4	0.475	90	0.688889	0.311111				0.68889	0.31111	0.56389	132
chr6H	17868526	chr6H:17868526	G	A,*	CDS	GTA	ATA,*	V	I,*	N,*	0	5	HORVU6Hr1G010070.1,HORVU6Hr1G010070.2,HORVU6Hr1G010070.3,HORVU6Hr1G010070.4,HORVU6Hr1G010070.5,HORVU6Hr1G010070.6,HORVU6Hr1G010070.7,HORVU6Hr1G010070.8	222	0.036036	0.927928	0.036036			0.03604	0.96396	382	0.586387	0.413613	0			0.58639	0.41361	0.55035	50	0.04	0.96	0			0.04	0.96	0.00396	88	0.477273	0.522727	0			0.47727	0.52273	0.44123	132
chr6H	38246167	chr6H:38246167	C	T	CDS	GGT	GAT	G	D	N	1	5	HORVU6Hr1G016810.1,HORVU6Hr1G016810.13,HORVU6Hr1G016810.14,HORVU6Hr1G016810.3,HORVU6Hr1G016810.6,HORVU6Hr1G016810.7,HORVU6Hr1G016810.9	222	0.981982	0.018018				0.98198	0.01802	382	0.280105	0.719895				0.28011	0.7199	0.70187	50	0.04	0.96				0.04	0.96	0.94198	88	0.386364	0.613636				0.38636	0.61364	0.59562	132
chr6H	38405316	chr6H:38405316	T	C	CDS	CTC	CCC	L	P	N	1	5	HORVU6Hr1G016850.1	220	1	0				1	0	382	0.651832	0.348168				0.65183	0.34817	0.34817	50	1	0				1	0	0	88	0.727273	0.272727				0.72727	0.27273	0.27273	132
chr6H	52769339	chr6H:52769339	T	TGGA,TGA	CDS					indel			HORVU6Hr1G019450.1,HORVU6Hr1G019450.2	194	0.0103093	0.969072	0.0206186					370	0.797297	0.202703	0					0.786988	50	0.48	0.52	0					0.469691	88	0.806818	0.193182	0					0.796509	122
chr6H	110346687	chr6H:110346687	A	G	CDS	ATA	ACA	I	T	N	1	5	HORVU6Hr1G027910.19	222	0.018018	0.981982				0.01802	0.98198	382	0.698953	0.301047				0.69895	0.30105	0.68093	50	0	1				0	1	0.01802	88	0.818182	0.181818				0.81818	0.18182	0.80016	132
chr6H	168844472	chr6H:168844472	G	A	CDS	GGG	GAG	G	E	N	1	5	HORVU6Hr1G035280.1,HORVU6Hr1G035280.2,HORVU6Hr1G035280.3,HORVU6Hr1G035280.4,HORVU6Hr1G035280.5,HORVU6Hr1G035280.6,HORVU6Hr1G035280.7	222	0.018018	0.981982				0.01802	0.98198	382	0.722513	0.277487				0.72251	0.27749	0.70449	50	0.74	0.26				0.74	0.26	0.72198	88	0.772727	0.227273				0.77273	0.22727	0.75471	132
chr6H	176360412	chr6H:176360412	C	T	CDS	GCT	GTT	A	V	N	1	5	HORVU6Hr1G036060.12,HORVU6Hr1G036060.13,HORVU6Hr1G036060.14,HORVU6Hr1G036060.15,HORVU6Hr1G036060.16,HORVU6Hr1G036060.17,HORVU6Hr1G036060.18,HORVU6Hr1G036060.19,HORVU6Hr1G036060.2,HORVU6Hr1G036060.21,HORVU6Hr1G036060.22,HORVU6Hr1G036060.23,HORVU6Hr1G036060.25,HORVU6Hr1G036060.27,HORVU6Hr1G036060.29,HORVU6Hr1G036060.4,HORVU6Hr1G036060.5,HORVU6Hr1G036060.6,HORVU6Hr1G036060.7	222	0.963964	0.036036				0.96396	0.03604	382	0.287958	0.712042				0.28796	0.71204	0.676	50	0.8	0.2				0.8	0.2	0.16396	88	0.136364	0.863636				0.13636	0.86364	0.8276	132
chr6H	311138301	chr6H:311138301	A	G	CDS	TCT	CCT	S	P	N	0	5	HORVU6Hr1G051140.1	222	0.0630631	0.936937				0.06306	0.93694	382	0.782723	0.217277				0.78272	0.21728	0.71966	50	0.64	0.36				0.64	0.36	0.57694	88	0.863636	0.136364				0.86364	0.13636	0.80058	132
chr6H	417824568	chr6H:417824568	C	T,CGTCGT,CGT	CDS					indel			HORVU6Hr1G062350.6,HORVU6Hr1G062350.2,HORVU6Hr1G062350.3,HORVU6Hr1G062350.4,HORVU6Hr1G062350.5	222	0.045045	0.945946	0	0.00900901				382	0.204188	0.759162	0.0366492	0				0.186784	50	0.08	0.92	0	0				0.034955	88	0.0340909	0.852273	0.113636	0				0.113636	132
chr6H	472118220	chr6H:472118220	ACGGT	A,GCGGT,*	CDS					indel			HORVU6Hr1G068110.2,HORVU6Hr1G068110.13,HORVU6Hr1G068110.20,HORVU6Hr1G068110.6,HORVU6Hr1G068110.8	222	0.972973	0	0.018018	0.00900901				382	0.565445	0.434555	0	0				0.434555	50	0.44	0.56	0	0				0.56	88	0.977273	0.0227273	0	0				0.0227273	132
chr6H	540213049	chr6H:540213049	A	G	CDS	ATA	ATG	I	M	N	2	5	HORVU6Hr1G080180.1	218	0.0321101	0.96789				0.03211	0.96789	384	0.554688	0.445312				0.55469	0.44531	0.52258	50	0.42	0.58				0.42	0.58	0.38789	90	0.644444	0.355556				0.64444	0.35556	0.61233	132
chr6H	549314401	chr6H:549314401	T	TTGCGTGAGGAAA,TGCGTGAGGAAA	CDS					indel			HORVU6Hr1G082770.1	222	0.0135135	0.977477	0.00900901					380	0.468586	0.526178	0.0052356					0.455072	50	0.02	0.98	0					0.00900901	88	0.636364	0.340909	0.0227273					0.636568	132
chr6H	550595874	chr6H:550595874	C	A	CDS	CCT	CAT	P	H	N	1	5	HORVU6Hr1G083170.10,HORVU6Hr1G083170.15,HORVU6Hr1G083170.16,HORVU6Hr1G083170.21,HORVU6Hr1G083170.22,HORVU6Hr1G083170.23,HORVU6Hr1G083170.36,HORVU6Hr1G083170.37,HORVU6Hr1G083170.38,HORVU6Hr1G083170.40,HORVU6Hr1G083170.41,HORVU6Hr1G083170.44,HORVU6Hr1G083170.5,HORVU6Hr1G083170.8	224	0.0669643	0.933036				0.06696	0.93304	384	0.817708	0.182292				0.81771	0.18229	0.75075	50	0.14	0.86				0.14	0.86	0.07304	90	0.911111	0.0888889				0.91111	0.08889	0.84415	132
chr6H	550596371	chr6H:550596371	G	A	CDS	GGC	AGC	G	S	N	0	5	HORVU6Hr1G083170.47	224	0.0669643	0.933036				0.06696	0.93304	384	0.776042	0.223958				0.77604	0.22396	0.70908	50	0	1				0	1	0.06696	90	0.877778	0.122222				0.87778	0.12222	0.81082	132
chr6H	550596470	chr6H:550596470	T	G	CDS	TTG	GTG	L	V	N	0	5	HORVU6Hr1G083170.47	224	0.0669643	0.933036				0.06696	0.93304	384	0.78125	0.21875				0.78125	0.21875	0.71429	50	0.02	0.98				0.02	0.98	0.04696	90	0.888889	0.111111				0.88889	0.11111	0.82193	132
chr7H	21839157	chr7H:21839157	G	C	CDS	ACT	AGT	T	S	N	1	5	HORVU7Hr1G017170.1	222	0.0540541	0.945946				0.05405	0.94595	382	0.842932	0.157068				0.84293	0.15707	0.78888	50	0.52	0.48				0.52	0.48	0.46595	88	0.875	0.125				0.875	0.125	0.82095	132
chr7H	22474161	chr7H:22474161	A	G	CDS	AAA	GAA	K	E	N	0	5	HORVU7Hr1G017640.1,HORVU7Hr1G017640.9,HORVU7Hr1G017640.11,HORVU7Hr1G017640.12,HORVU7Hr1G017640.14,HORVU7Hr1G017640.17,HORVU7Hr1G017640.18,HORVU7Hr1G017640.19,HORVU7Hr1G017640.2,HORVU7Hr1G017640.20,HORVU7Hr1G017640.21,HORVU7Hr1G017640.22,HORVU7Hr1G017640.24,HORVU7Hr1G017640.25,HORVU7Hr1G017640.26,HORVU7Hr1G017640.27,HORVU7Hr1G017640.3,HORVU7Hr1G017640.5,HORVU7Hr1G017640.10	222	0.045045	0.954955				0.04505	0.95496	382	0.806283	0.193717				0.80628	0.19372	0.76123	50	0.4	0.6				0.4	0.6	0.35495	88	0.886364	0.113636				0.88636	0.11364	0.84131	132
chr7H	23582517	chr7H:23582517	A	C,*	CDS	CAA	CAC,*	Q	H,*	N,*	2	5	HORVU7Hr1G018130.1	222	0.959459	0.0405405	0			0.95946	0.04054	382	0.52356	0.473822	0.0026178			0.52356	0.47644	0.4359	50	0.86	0.14	0			0.86	0.14	0.09946	88	0	1	0			0	1	0.95946	132
chr7H	23793853	chr7H:23793853	C	T	CDS	TCT	TTT	S	F	N	1	5	HORVU7Hr1G018230.9,HORVU7Hr1G018230.11,HORVU7Hr1G018230.12,HORVU7Hr1G018230.13,HORVU7Hr1G018230.14,HORVU7Hr1G018230.15,HORVU7Hr1G018230.3,HORVU7Hr1G018230.4,HORVU7Hr1G018230.8,HORVU7Hr1G018230.10	222	0.963964	0.036036				0.96396	0.03604	382	0.513089	0.486911				0.51309	0.48691	0.45087	50	0.84	0.16				0.84	0.16	0.12396	88	0.0227273	0.977273				0.02273	0.97727	0.94123	132
chr7H	41496616	chr7H:41496616	C	G	CDS	CAT	GAT	H	D	N	0	5	HORVU7Hr1G025230.2	210	0.0238095	0.97619				0.02381	0.97619	366	0.915301	0.0846995				0.9153	0.0847	0.89149	46	1	0				1	0	0.97619	86	1	0				1	0	0.97619	122
chr7H	95066157	chr7H:95066157	G	C	CDS	TCA	TGA	S	@	N	1	5	HORVU7Hr1G038210.1,HORVU7Hr1G038210.2,HORVU7Hr1G038210.3	218	0.00917431	0.990826				0.00917	0.99083	382	0.437173	0.562827				0.43717	0.56283	0.428	50	0.06	0.94				0.06	0.94	0.05083	88	0.897727	0.102273				0.89773	0.10227	0.88856	132
chr7H	141880291	chr7H:141880291	A	T	CDS	ATC	AAC	I	N	N	1	5	HORVU7Hr1G045120.1	218	0.0229358	0.977064				0.02294	0.97706	380	0.789474	0.210526				0.78947	0.21053	0.76653	50	0.44	0.56				0.44	0.56	0.41706	88	0.852273	0.147727				0.85227	0.14773	0.82933	130
chr7H	144262623	chr7H:144262623	C	T	CDS	GCG	GTG	A	V	N	1	5	HORVU7Hr1G045510.1,HORVU7Hr1G045510.2	222	0.0225225	0.977477				0.02252	0.97748	380	0.7	0.3				0.7	0.3	0.67748	50	0.5	0.5				0.5	0.5	0.47748	88	0.863636	0.136364				0.86364	0.13636	0.84112	132
chr7H	156151741	chr7H:156151741	C	T	CDS	TGG	TGA	W	@	N	2	5	HORVU7Hr1G047030.1	220	0.0636364	0.936364				0.06364	0.93636	368	0.896739	0.103261				0.89674	0.10326	0.8331	50	0.64	0.36				0.64	0.36	0.57636	86	1	0				1	0	0.93636	124
chr7H	156722867	chr7H:156722867	C	T	CDS	TGG	TAG	W	@	N	1	5	HORVU7Hr1G047080.1,HORVU7Hr1G047080.11,HORVU7Hr1G047080.13,HORVU7Hr1G047080.14,HORVU7Hr1G047080.15,HORVU7Hr1G047080.18,HORVU7Hr1G047080.19,HORVU7Hr1G047080.20,HORVU7Hr1G047080.21,HORVU7Hr1G047080.5,HORVU7Hr1G047080.7,HORVU7Hr1G047080.8,HORVU7Hr1G047080.9	222	0.018018	0.981982				0.01802	0.98198	382	0.918848	0.0811518				0.91885	0.08115	0.90083	50	0.72	0.28				0.72	0.28	0.70198	88	1	0				1	0	0.98198	132
chr7H	156722867	chr7H:156722867	C	T	CDS	GGA	AGA	G	R	N	0	5	HORVU7Hr1G047080.17,HORVU7Hr1G047080.6	222	0.018018	0.981982				0.01802	0.98198	382	0.918848	0.0811518				0.91885	0.08115	0.90083	50	0.72	0.28				0.72	0.28	0.70198	88	1	0				1	0	0.98198	132
chr7H	160240238	chr7H:160240238	C	T,*	CDS	TCG	TTG,*	S	L,*	N,*	1	5	HORVU7Hr1G047590.10,HORVU7Hr1G047590.13,HORVU7Hr1G047590.4,HORVU7Hr1G047590.8	188	0.0159574	0.973404	0.0106383			0.01596	0.98404	372	0.892473	0.104839	0.00268817			0.89247	0.10753	0.87651	44	0.863636	0.113636	0.0227273			0.86364	0.13636	0.84768	88	0.988636	0.0113636	0			0.98864	0.01136	0.97268	130
chr7H	162421432	chr7H:162421432	T	G	CDS	AAA	ACA	K	T	N	1	5	HORVU7Hr1G047910.1,HORVU7Hr1G047910.2,HORVU7Hr1G047910.3,HORVU7Hr1G047910.4	222	0.0315315	0.968468				0.03153	0.96847	382	0.937173	0.0628272				0.93717	0.06283	0.90564	50	0.92	0.08				0.92	0.08	0.88847	88	0.931818	0.0681818				0.93182	0.06818	0.90029	132
chr7H	164006160	chr7H:164006160	C	T	CDS	CCT	TCT	P	S	N	0	5	HORVU7Hr1G048110.10,HORVU7Hr1G048110.12,HORVU7Hr1G048110.13,HORVU7Hr1G048110.2,HORVU7Hr1G048110.3,HORVU7Hr1G048110.8	222	0.0315315	0.968468				0.03153	0.96847	382	0.910995	0.0890052				0.911	0.08901	0.87947	50	0.78	0.22				0.78	0.22	0.74847	88	0.909091	0.0909091				0.90909	0.09091	0.87756	132
chr7H	164882138	chr7H:164882138	C	T	CDS	TCG	TTG	S	L	N	1	5	HORVU7Hr1G048330.1,HORVU7Hr1G048330.11,HORVU7Hr1G048330.12,HORVU7Hr1G048330.13,HORVU7Hr1G048330.16,HORVU7Hr1G048330.17,HORVU7Hr1G048330.19,HORVU7Hr1G048330.20,HORVU7Hr1G048330.21,HORVU7Hr1G048330.22,HORVU7Hr1G048330.25,HORVU7Hr1G048330.26,HORVU7Hr1G048330.29,HORVU7Hr1G048330.3,HORVU7Hr1G048330.30,HORVU7Hr1G048330.31,HORVU7Hr1G048330.32,HORVU7Hr1G048330.33,HORVU7Hr1G048330.35,HORVU7Hr1G048330.36,H…	222	1	0				1	0	382	0.811518	0.188482				0.81152	0.18848	0.18848	50	0.8	0.2				0.8	0.2	0.2	88	1	0				1	0	0	132
chr7H	183926927	chr7H:183926927	A	C	CDS	AAC	CAC	N	H	N	0	5	HORVU7Hr1G050610.1	222	0.00900901	0.990991				0.00901	0.99099	376	0.757979	0.242021				0.75798	0.24202	0.74897	50	0.82	0.18				0.82	0.18	0.81099	86	0.44186	0.55814				0.44186	0.55814	0.43285	128
chr7H	193634893	chr7H:193634893	T	C	CDS	TTT	TCT	F	S	N	1	5	HORVU7Hr1G051480.1,HORVU7Hr1G051480.2,HORVU7Hr1G051480.3,HORVU7Hr1G051480.4,HORVU7Hr1G051480.5,HORVU7Hr1G051480.6,HORVU7Hr1G051480.7	222	0.0135135	0.986486				0.01351	0.98649	382	0.874346	0.125654				0.87435	0.12565	0.86084	50	0.64	0.36				0.64	0.36	0.62649	88	0.988636	0.0113636				0.98864	0.01136	0.97513	132
chr7H	193637298	chr7H:193637298	G	A	CDS	GAA	AAA	E	K	N	0	5	HORVU7Hr1G051480.1,HORVU7Hr1G051480.9,HORVU7Hr1G051480.11,HORVU7Hr1G051480.12,HORVU7Hr1G051480.2,HORVU7Hr1G051480.3,HORVU7Hr1G051480.4,HORVU7Hr1G051480.5,HORVU7Hr1G051480.6,HORVU7Hr1G051480.7,HORVU7Hr1G051480.8,HORVU7Hr1G051480.10	222	0.00900901	0.990991				0.00901	0.99099	382	0.866492	0.133508				0.86649	0.13351	0.85748	50	0.64	0.36				0.64	0.36	0.63099	88	1	0				1	0	0.99099	132
chr7H	195893207	chr7H:195893207	G	A	CDS	CAT	TAT	H	Y	N	0	5	HORVU7Hr1G051830.1	218	0	1				0	1	380	0.860526	0.139474				0.86053	0.13947	0.86053	50	0.76	0.24				0.76	0.24	0.76	88	0.840909	0.159091				0.84091	0.15909	0.84091	132
chr7H	198582747	chr7H:198582747	A	C	CDS	TCC	GCC	S	A	N	0	5	HORVU7Hr1G052230.1,HORVU7Hr1G052230.3,HORVU7Hr1G052230.4	222	0.00900901	0.990991				0.00901	0.99099	382	0.84555	0.15445				0.84555	0.15445	0.83654	50	0.72	0.28				0.72	0.28	0.71099	88	0.829545	0.170455				0.82955	0.17046	0.82054	132
chr7H	201542718	chr7H:201542718	A	C	CDS	AGA	AGC	R	S	N	2	5	HORVU7Hr1G052650.1	220	0	1				0	1	380	0.886842	0.113158				0.88684	0.11316	0.88684	50	0.42	0.58				0.42	0.58	0.42	88	1	0				1	0	1	132
chr7H	201542785	chr7H:201542785	G	A	CDS	GAT	AAT	D	N	N	0	5	HORVU7Hr1G052650.1	220	0.00909091	0.990909				0.00909	0.99091	380	0.889474	0.110526				0.88947	0.11053	0.88038	50	0.42	0.58				0.42	0.58	0.41091	88	1	0				1	0	0.99091	132
chr7H	206545713	chr7H:206545713	A	G,C	CDS	ACT	GCT,CCT	T	A,P	N,N	0	5	HORVU7Hr1G053120.1,HORVU7Hr1G053120.2,HORVU7Hr1G053120.3	220	0.00909091	0.968182	0.0227273			0.00909	0.99091	380	0.842105	0.144737	0.0131579			0.84211	0.15789	0.83302	50	0.3	0.7	0			0.3	0.7	0.29091	88	0.965909	0	0.0340909			0.96591	0.03409	0.95682	132
chr7H	206628521	chr7H:206628521	G	A	CDS	ACG	ATG	T	M	N	1	5	HORVU7Hr1G053170.1,HORVU7Hr1G053170.13,HORVU7Hr1G053170.14,HORVU7Hr1G053170.2,HORVU7Hr1G053170.3,HORVU7Hr1G053170.4,HORVU7Hr1G053170.6	222	0.0045045	0.995495				0.0045	0.9955	382	0.829843	0.170157				0.82984	0.17016	0.82534	50	0.24	0.76				0.24	0.76	0.2355	88	0.977273	0.0227273				0.97727	0.02273	0.97277	132
chr7H	206628521	chr7H:206628521	G	A	CDS	CGT	CAT	R	H	N	1	5	HORVU7Hr1G053180.1	222	0.0045045	0.995495				0.0045	0.9955	382	0.829843	0.170157				0.82984	0.17016	0.82534	50	0.24	0.76				0.24	0.76	0.2355	88	0.977273	0.0227273				0.97727	0.02273	0.97277	132
chr7H	218229694	chr7H:218229694	C	G	CDS	GGG	CGG	G	R	N	0	5	HORVU7Hr1G054520.2,HORVU7Hr1G054520.3,HORVU7Hr1G054520.4	222	0.00900901	0.990991				0.00901	0.99099	382	0.835079	0.164921				0.83508	0.16492	0.82607	50	0.26	0.74				0.26	0.74	0.25099	88	1	0				1	0	0.99099	132
chr7H	462752322	chr7H:462752322	T	C	CDS	GTG	GCG	V	A	N	1	5	HORVU7Hr1G078750.12,HORVU7Hr1G078750.13,HORVU7Hr1G078750.14,HORVU7Hr1G078750.3,HORVU7Hr1G078750.7	222	0.027027	0.972973				0.02703	0.97297	382	0.918848	0.0811518				0.91885	0.08115	0.89182	50	0.86	0.14				0.86	0.14	0.83297	88	0.977273	0.0227273				0.97727	0.02273	0.95024	132
chr7H	496960673	chr7H:496960673	G	A	CDS	GCG	GTG	A	V	N	1	5	HORVU7Hr1G082670.1,HORVU7Hr1G082670.10,HORVU7Hr1G082670.11,HORVU7Hr1G082670.2,HORVU7Hr1G082670.3,HORVU7Hr1G082670.4,HORVU7Hr1G082670.5,HORVU7Hr1G082670.6,HORVU7Hr1G082670.7,HORVU7Hr1G082670.8,HORVU7Hr1G082670.9	222	1	0				1	0	382	0.240838	0.759162				0.24084	0.75916	0.75916	50	0.2	0.8				0.2	0.8	0.8	88	0.0681818	0.931818				0.06818	0.93182	0.93182	132
chr7H	498072051	chr7H:498072051	A	G	CDS	ACC	GCC	T	A	N	0	5	HORVU7Hr1G082780.7	220	1	0				1	0	382	0.387435	0.612565				0.38744	0.61257	0.61256	50	0.08	0.92				0.08	0.92	0.92	88	0.806818	0.193182				0.80682	0.19318	0.19318	132
chr7H	503377800	chr7H:503377800	A	G	CDS	TTG	TCG	L	S	N	1	5	HORVU7Hr1G083510.1	222	0.036036	0.963964				0.03604	0.96396	382	0.743455	0.256545				0.74346	0.25655	0.70742	50	0.6	0.4				0.6	0.4	0.56396	88	0.875	0.125				0.875	0.125	0.83896	132
chr7H	506709745	chr7H:506709745	G	A	CDS	CAA	TAA	Q	@	N	0	5	HORVU7Hr1G084140.2	222	0.981982	0.018018				0.98198	0.01802	382	0.371728	0.628272				0.37173	0.62827	0.61025	50	0.84	0.16				0.84	0.16	0.14198	88	0.0909091	0.909091				0.09091	0.90909	0.89107	132
chr7H	529368878	chr7H:529368878	T	C	CDS	TCC	CCC	S	P	N	0	5	HORVU7Hr1G087800.6,HORVU7Hr1G087800.7	222	0.981982	0.018018				0.98198	0.01802	382	0.390052	0.609948				0.39005	0.60995	0.59193	50	0.92	0.08				0.92	0.08	0.06198	88	0.0795455	0.920455				0.07955	0.92046	0.90243	132
chr7H	538395803	chr7H:538395803	G	A	CDS	GGT	GAT	G	D	N	1	2	HORVU7Hr1G088620.11	224	0.00892857	0.991071				0.00893	0.99107	384	0.888021	0.111979				0.88802	0.11198	0.87909	50	0.6	0.4				0.6	0.4	0.59107	90	1	0				1	0	0.99107	132
chr7H	540678821	chr7H:540678821	G	A	CDS	GTG	ATG	V	M	N	0	5	HORVU7Hr1G089110.2	224	0	1				0	1	382	0.887435	0.112565				0.88744	0.11257	0.88744	50	0.58	0.42				0.58	0.42	0.58	90	0.977778	0.0222222				0.97778	0.02222	0.97778	132
chr7H	550407539	chr7H:550407539	T	C	CDS	ACA	GCA	T	A	N	0	5	HORVU7Hr1G090330.12	224	0	1				0	1	382	0.890052	0.109948				0.89005	0.10995	0.89005	50	0.52	0.48				0.52	0.48	0.52	90	0.977778	0.0222222				0.97778	0.02222	0.97778	132
chr7H	552413998	chr7H:552413998	G	GC	CDS					indel			HORVU7Hr1G090560.9,HORVU7Hr1G090560.4,HORVU7Hr1G090560.5,HORVU7Hr1G090560.6,HORVU7Hr1G090560.1,HORVU7Hr1G090560.2,HORVU7Hr1G090560.3,HORVU7Hr1G090560.7,HORVU7Hr1G090570.1,HORVU7Hr1G090560.8,HORVU7Hr1G090560.4,HORVU7Hr1G090560.5,HORVU7Hr1G090560.6,HORVU7Hr1G090560.8	224	0.00446429	0.995536						384	0.979275	0.0207254						0.974811	50	1	0						0.995536	90	1	0						0.995536	132
chr7H	569690141	chr7H:569690141	C	T	CDS	ACT	ATT	T	I	N	1	5	HORVU7Hr1G093080.1	224	0.0178571	0.982143				0.01786	0.98214	384	0.919271	0.0807292				0.91927	0.08073	0.90141	50	0.76	0.24				0.76	0.24	0.74214	90	0.977778	0.0222222				0.97778	0.02222	0.95992	132
chr7H	576343496	chr7H:576343496	G	C	CDS	GTG	CTG	V	L	N	0	5	HORVU7Hr1G094650.1	224	0.946429	0.0535714				0.94643	0.05357	384	0.257812	0.742188				0.25781	0.74219	0.68862	50	0.6	0.4				0.6	0.4	0.34643	90	0	1				0	1	0.94643	132
chr7H	577611494	chr7H:577611494	C	T	CDS	CAG	TAG	Q	@	N	0	5	HORVU7Hr1G094810.10,HORVU7Hr1G094810.12,HORVU7Hr1G094810.14,HORVU7Hr1G094810.15,HORVU7Hr1G094810.2,HORVU7Hr1G094810.3,HORVU7Hr1G094810.4,HORVU7Hr1G094810.6,HORVU7Hr1G094810.8,HORVU7Hr1G094810.9	224	0.924107	0.0758929				0.92411	0.07589	382	0.319372	0.680628				0.31937	0.68063	0.60474	50	0.68	0.32				0.68	0.32	0.24411	90	0.0111111	0.988889				0.01111	0.98889	0.913	132
chr7H	589217888	chr7H:589217888	C	T	CDS	GGG	AGG	G	R	N	0	5	HORVU7Hr1G096720.1,HORVU7Hr1G096720.9,HORVU7Hr1G096720.11,HORVU7Hr1G096720.12,HORVU7Hr1G096720.2,HORVU7Hr1G096720.3,HORVU7Hr1G096720.8,HORVU7Hr1G096720.10	224	0.03125	0.96875				0.03125	0.96875	382	0.732984	0.267016				0.73298	0.26702	0.70173	50	0.4	0.6				0.4	0.6	0.36875	90	0.6	0.4				0.6	0.4	0.56875	132
chr7H	593304512	chr7H:593304512	C	T	CDS	GTT	ATT	V	I	N	0	5	HORVU7Hr1G097760.1,HORVU7Hr1G097760.10,HORVU7Hr1G097760.3,HORVU7Hr1G097760.4,HORVU7Hr1G097760.5,HORVU7Hr1G097760.7,HORVU7Hr1G097760.8	224	0	1				0	1	384	0.78125	0.21875				0.78125	0.21875	0.78125	50	0.52	0.48				0.52	0.48	0.52	90	0.933333	0.0666667				0.93333	0.06667	0.93333	132
chr7H	593802140	chr7H:593802140	T	C	CDS	TCT	CCT	S	P	N	0	5	HORVU7Hr1G097860.1,HORVU7Hr1G097860.2,HORVU7Hr1G097860.3,HORVU7Hr1G097860.4,HORVU7Hr1G097860.5,HORVU7Hr1G097860.6,HORVU7Hr1G097860.7	224	0	1				0	1	384	0.786458	0.213542				0.78646	0.21354	0.78646	50	0.54	0.46				0.54	0.46	0.54	90	0.933333	0.0666667				0.93333	0.06667	0.93333	132
chr7H	593830104	chr7H:593830104	C	A	CDS	GCT	GAT	A	D	N	1	5	HORVU7Hr1G097880.1,HORVU7Hr1G097880.2,HORVU7Hr1G097880.3,HORVU7Hr1G097880.4,HORVU7Hr1G097880.5,HORVU7Hr1G097880.6,HORVU7Hr1G097880.7,HORVU7Hr1G097880.8,HORVU7Hr1G097880.9	222	0.00900901	0.990991				0.00901	0.99099	384	0.776042	0.223958				0.77604	0.22396	0.76703	50	0.52	0.48				0.52	0.48	0.51099	90	0.933333	0.0666667				0.93333	0.06667	0.92432	132
chr7H	593832297	chr7H:593832297	C	T	CDS	ACT	ATT	T	I	N	1	5	HORVU7Hr1G097880.1,HORVU7Hr1G097880.2,HORVU7Hr1G097880.3,HORVU7Hr1G097880.4,HORVU7Hr1G097880.5,HORVU7Hr1G097880.6,HORVU7Hr1G097880.7,HORVU7Hr1G097880.8,HORVU7Hr1G097880.9	222	0	1				0	1	382	0.774869	0.225131				0.77487	0.22513	0.77487	50	0.52	0.48				0.52	0.48	0.52	90	0.933333	0.0666667				0.93333	0.06667	0.93333	132
chr7H	594922842	chr7H:594922842	A	T	CDS	AGC	TGC	S	C	N	0	5	HORVU7Hr1G098090.1	222	0	1				0	1	384	0.838542	0.161458				0.83854	0.16146	0.83854	50	0.52	0.48				0.52	0.48	0.52	90	0.922222	0.0777778				0.92222	0.07778	0.92222	132
chr7H	595405049	chr7H:595405049	T	C	CDS	TTG	TCG	L	S	N	1	5	HORVU7Hr1G098170.3,HORVU7Hr1G098170.6	224	0	1				0	1	384	0.846354	0.153646				0.84635	0.15365	0.84635	50	0.54	0.46				0.54	0.46	0.54	90	0.933333	0.0666667				0.93333	0.06667	0.93333	132
chr7H	597503802	chr7H:597503802	G	A	CDS	CGG	CAG	R	Q	N	1	5	HORVU7Hr1G098370.3	224	0	1				0	1	382	0.863874	0.136126				0.86387	0.13613	0.86387	50	0.52	0.48				0.52	0.48	0.52	90	0.977778	0.0222222				0.97778	0.02222	0.97778	132
chr7H	598364825	chr7H:598364825	C	G,*	CDS	GGG	GCG,*	G	A,*	N,*	1	5	HORVU7Hr1G098540.1,HORVU7Hr1G098540.2,HORVU7Hr1G098540.5	224	0.00892857	0.982143	0.00892857			0.00893	0.99107	384	0.622396	0.377604	0			0.6224	0.3776	0.61347	50	0.48	0.52	0			0.48	0.52	0.47107	90	0.822222	0.177778	0			0.82222	0.17778	0.81329	132
chr7H	599709321	chr7H:599709321	C	G	CDS	GAC	GAG	D	E	N	2	5	HORVU7Hr1G099090.1,HORVU7Hr1G099090.2,HORVU7Hr1G099090.3,HORVU7Hr1G099090.5	224	1	0				1	0	384	0.643229	0.356771				0.64323	0.35677	0.35677	50	0.72	0.28				0.72	0.28	0.28	90	0.844444	0.155556				0.84444	0.15556	0.15556	132
chr7H	600403836	chr7H:600403836	T	C	CDS	ATC	GTC	I	V	N	0	5	HORVU7Hr1G099340.1,HORVU7Hr1G099340.8,HORVU7Hr1G099340.11,HORVU7Hr1G099340.12,HORVU7Hr1G099340.16,HORVU7Hr1G099340.17,HORVU7Hr1G099340.18,HORVU7Hr1G099340.19,HORVU7Hr1G099340.2,HORVU7Hr1G099340.20,HORVU7Hr1G099340.22,HORVU7Hr1G099340.23,HORVU7Hr1G099340.3,HORVU7Hr1G099340.4,HORVU7Hr1G099340.5,HORVU7Hr1G099340.6,HORVU7Hr1G099340.7,HORVU7Hr1G099340.9,HORVU7Hr1G099340.10	224	1	0				1	0	382	0.683246	0.316754				0.68325	0.31675	0.31675	50	0.84	0.16				0.84	0.16	0.16	90	0.755556	0.244444				0.75556	0.24444	0.24444	132
chr7H	605382590	chr7H:605382590	A	G	CDS	GAC	GGC	D	G	N	1	5	HORVU7Hr1G100520.1,HORVU7Hr1G100520.3	184	0.00543478	0.994565				0.00543	0.99457	372	0.870968	0.129032				0.87097	0.12903	0.86554	48	0.583333	0.416667				0.58333	0.41667	0.5779	88	0.897727	0.102273				0.89773	0.10227	0.8923	128
chr7H	611705092	chr7H:611705092	G	A	CDS	GGT	AGT	G	S	N	0	5	HORVU7Hr1G102590.1	212	0.0424528	0.957547				0.04245	0.95755	384	0.760417	0.239583				0.76042	0.23958	0.71797	50	0.26	0.74				0.26	0.74	0.21755	90	0.888889	0.111111				0.88889	0.11111	0.84644	132
chr7H	613562943	chr7H:613562943	A	G	CDS	CAG	CGG	Q	R	N	1	5	HORVU7Hr1G103490.2	218	0.0412844	0.958716				0.04128	0.95872	384	0.703125	0.296875				0.70313	0.29688	0.66185	50	0.14	0.86				0.14	0.86	0.09872	90	0.633333	0.366667				0.63333	0.36667	0.59205	132
chr7H	617435169	chr7H:617435169	A	G	CDS	ATC	ACC	I	T	N	1	5	HORVU7Hr1G105620.1,HORVU7Hr1G105620.10,HORVU7Hr1G105620.11,HORVU7Hr1G105620.2,HORVU7Hr1G105620.3,HORVU7Hr1G105620.4,HORVU7Hr1G105620.5,HORVU7Hr1G105620.6,HORVU7Hr1G105620.7,HORVU7Hr1G105620.8	224	0.982143	0.0178571				0.98214	0.01786	384	0.640625	0.359375				0.64063	0.35938	0.34151	50	0.72	0.28				0.72	0.28	0.26214	90	0.877778	0.122222				0.87778	0.12222	0.10436	132
chr7H	634667557	chr7H:634667557	A	G	CDS	AAA	GAA	K	E	N	0	5	HORVU7Hr1G111700.1,HORVU7Hr1G111700.2,HORVU7Hr1G111700.3,HORVU7Hr1G111700.4,HORVU7Hr1G111700.5,HORVU7Hr1G111700.6,HORVU7Hr1G111700.7,HORVU7Hr1G111700.8	204	0.0539216	0.946078				0.05392	0.94608	372	0.637097	0.362903				0.6371	0.3629	0.58318	48	0.125	0.875				0.125	0.875	0.07108	88	0.5	0.5				0.5	0.5	0.44608	128
chr7H	636406871	chr7H:636406871	C	T,*	CDS	CGA	TGA,*	R	@,*	N,*	0	5	HORVU7Hr1G113110.5	224	0.919643	0.0803571	0			0.91964	0.08036	384	0.692708	0.307292	0			0.69271	0.30729	0.22693	50	0.16	0.84	0			0.16	0.84	0.75964	90	1	0	0			1	0	0.08036	132
chr7H	636406871	chr7H:636406871	C	T,*	CDS	GTC	GTT,*	V	V,*	S,*	2	5	HORVU7Hr1G113110.1,HORVU7Hr1G113110.10,HORVU7Hr1G113110.11,HORVU7Hr1G113110.12,HORVU7Hr1G113110.13,HORVU7Hr1G113110.14,HORVU7Hr1G113110.15,HORVU7Hr1G113110.16,HORVU7Hr1G113110.17,HORVU7Hr1G113110.2,HORVU7Hr1G113110.3,HORVU7Hr1G113110.4,HORVU7Hr1G113110.6,HORVU7Hr1G113110.7,HORVU7Hr1G113110.9	224	0.919643	0.0803571	0			1	0	384	0.692708	0.307292	0			1	0	0	50	0.16	0.84	0			1	0	0	90	1	0	0			1	0	0	132
chr7H	649954171	chr7H:649954171	C	G	CDS	ACA	AGA	T	R	N	1	5	HORVU7Hr1G119570.1,HORVU7Hr1G119570.13,HORVU7Hr1G119570.2,HORVU7Hr1G119570.3	224	0.00892857	0.991071				0.00893	0.99107	384	0.588542	0.411458				0.58854	0.41146	0.57961	50	0.66	0.34				0.66	0.34	0.65107	90	0.177778	0.822222				0.17778	0.82222	0.16885	132
chr7H	654419217	chr7H:654419217	A	G,AAGTG	CDS					N,indel			HORVU7Hr1G121740.5,HORVU7Hr1G121740.1,HORVU7Hr1G121740.4,HORVU7Hr1G121740.3,HORVU7Hr1G121740.2,HORVU7Hr1G121740.5,HORVU7Hr1G121740.2,HORVU7Hr1G121740.4,HORVU7Hr1G121740.3,HORVU7Hr1G121740.6,HORVU7Hr1G121740.6	224	0.00446429	0.977679	0.0178571					382	0.341146	0.653646	0.00520833					0.336682	50	0.96	0.04	0					0.955536	90	0.333333	0.655556	0.0111111					0.328869	132
[truncated: 32 more columns]
